# Supplementary material for: Proteins enriched in charged amino acids control the formation and stabilization of selenium nanoparticles in Comamonas testosteroni S44
Source: Sci Rep. 2018 Mar 19;8:4766. doi: 10.1038/s41598-018-23295-5 (PMC5859168; doi:10.1038/s41598-018-23295-5)
Supplement: Supplementary file 2 — Dataset 1 [file 41598_2018_23295_MOESM2_ESM.xlsx]

## Sheet: Sheet1
		Score	Mass	Matches	Sequences	emPAI
1	gi|917451301|ref|WP_052057719.1|	15122	41840	730 (535)	30 (25)	27.36	MULTISPECIES: elongation factor Tu, partial [Comamonas]
2	gi|262207659|gb|ACY31757.1|	14580	68903	822 (552)	50 (36)	38.52	chaperone protein DnaK [Comamonas testosteroni CNB-2]
3	gi|929533510|ref|WP_054073807.1|	10186	36645	341 (232)	15 (13)	19.71	zinc-dependent alcohol dehydrogenase [Comamonas testosteroni]
4	gi|262207291|gb|ACY31389.1|	9516	57066	466 (302)	40 (33)	16.46	chaperonin GroEL [Comamonas testosteroni CNB-2]
5	gi|220713258|gb|EED68626.1|	5632	61312	268 (175)	36 (28)	7.09	ribosomal protein S1 [Comamonas testosteroni KF-1]
6	gi|692352557|gb|KGG84266.1|	4112	96140	365 (175)	50 (41)	5.75	protein disaggregation chaperone [Comamonas testosteroni]
7	gi|692371883|gb|KGH03188.1|	4089	79505	283 (164)	47 (37)	9.02	elongation factor G [Comamonas testosteroni]
8	gi|298719211|gb|EFI60181.1|	3440	72292	264 (147)	32 (27)	6.72	heat shock protein 90 [Comamonas testosteroni S44]
9	gi|298721544|gb|EFI62481.1|	2958	105200	175 (104)	36 (26)	1.92	aconitate hydratase [Comamonas testosteroni S44]
10	gi|220712337|gb|EED67705.1|	2902	106809	236 (119)	40 (31)	3.13	2-oxoglutarate dehydrogenase, E1 subunit [Comamonas testosteroni KF-1]
11	gi|262207006|gb|ACY31104.1|	2356	152619	194 (101)	66 (40)	2.64	DNA-directed RNA polymerase, beta subunit [Comamonas testosteroni CNB-2]
12	gi|298722462|gb|EFI63382.1|	2049	36960	191 (84)	23 (19)	13.3	porin [Comamonas testosteroni S44]
13	gi|262207901|gb|ACY31999.1|	2014	88615	122 (69)	52 (33)	3.94	ATP-dependent protease La [Comamonas testosteroni CNB-2]
14	gi|298719823|gb|EFI60786.1|	1951	80534	133 (76)	33 (26)	2.44	catalase/peroxidase HPI [Comamonas testosteroni S44]
15	gi|929533649|ref|WP_054073946.1|	1855	144623	125 (80)	37 (27)	1.5	phosphoribosylformylglycinamidine synthase [Comamonas testosteroni]
16	gi|371453157|gb|EHN66177.1|	1855	52055	134 (67)	24 (20)	4.57	inosine-5'-monophosphate dehydrogenase [Comamonas testosteroni ATCC 11996]
17	gi|262210043|gb|ACY34141.1|	1794	48996	120 (70)	25 (19)	8.79	citrate synthase I [Comamonas testosteroni CNB-2]
18	gi|262210032|gb|ACY34130.1|	1633	93066	137 (75)	49 (39)	4.27	aconitate hydratase 2 [Comamonas testosteroni CNB-2]
19	gi|262207007|gb|ACY31105.1|	1399	155815	134 (71)	67 (45)	1.82	DNA-directed RNA polymerase, beta' subunit [Comamonas testosteroni CNB-2]
20	gi|220711506|gb|EED66874.1|	1355	82601	79 (46)	30 (17)	1.75	isocitrate dehydrogenase, NADP-dependent [Comamonas testosteroni KF-1]
21	gi|262211423|gb|ACY35521.1|	1329	41414	126 (58)	21 (17)	6.37	succinyl-CoA synthetase, beta subunit [Comamonas testosteroni CNB-2]
22	gi|298720213|gb|EFI61168.1|	1299	45861	118 (58)	24 (15)	6.01	hydroxymethylglutaryl-CoA reductase, degradative [Comamonas testosteroni S44]
23	gi|298718488|gb|EFI59468.1|	1282	85080	93 (55)	37 (27)	2	ATP-dependent Clp protease, ATP-binding subunit clpA [Comamonas testosteroni S44]
24	gi|298722852|gb|EFI63763.1|	1260	25585	67 (41)	11 (11)	7.08	electron transfer flavoprotein beta-subunit [Comamonas testosteroni S44]
25	gi|298719610|gb|EFI60575.1|	1232	54047	112 (49)	22 (17)	2.26	methylmalonate-semialdehyde dehydrogenase [Comamonas testosteroni S44]
26	gi|262207401|gb|ACY31499.1|	1217	103979	95 (45)	38 (24)	1.61	preprotein translocase, SecA subunit [Comamonas testosteroni CNB-2]
27	gi|298722851|gb|EFI63762.1|	1156	30168	112 (46)	14 (13)	4.91	electron transfer flavoprotein, alpha subunit [Comamonas testosteroni S44]
28	gi|262209058|gb|ACY33156.1|	1136	59625	89 (49)	28 (17)	2.83	GMP synthase, large subunit [Comamonas testosteroni CNB-2]
29	gi|262209880|gb|ACY33978.1|	1121	27545	73 (41)	13 (5)	1.8	ribosomal protein S2 [Comamonas testosteroni CNB-2]
30	gi|929534365|ref|WP_054074662.1|	1105	65901	76 (37)	19 (16)	1.91	succinate dehydrogenase flavoprotein subunit [Comamonas testosteroni]
31	gi|262208781|gb|ACY32879.1|	1104	43545	72 (34)	15 (11)	2.47	2-oxoglutarate dehydrogenase, E2 subunit [Comamonas testosteroni CNB-2]
32	gi|298721264|gb|EFI62206.1|	994	75735	67 (39)	22 (15)	1.65	NADH dehydrogenase subunit G [Comamonas testosteroni S44]
33	gi|262207835|gb|ACY31933.1|	983	86964	93 (45)	43 (27)	2.04	phosphoenolpyruvate synthase [Comamonas testosteroni CNB-2]
34	gi|262208443|gb|ACY32541.1|	980	55081	91 (40)	28 (17)	2.59	NusA antitermination factor [Comamonas testosteroni CNB-2]
35	gi|262208895|gb|ACY32993.1|	937	101637	68 (38)	35 (21)	1.07	2-oxo-acid dehydrogenase E1 subunit [Comamonas testosteroni CNB-2]
36	gi|262210894|gb|ACY34992.1|	931	41934	64 (37)	14 (12)	1.89	4-hydroxyphenylpyruvate dioxygenase [Comamonas testosteroni CNB-2]
37	gi|298718480|gb|EFI59460.1|	896	50375	72 (33)	28 (17)	3.29	dihydrolipoamide dehydrogenase [Comamonas testosteroni S44]
38	gi|298722314|gb|EFI63234.1|	879	73555	51 (32)	24 (20)	1.98	Carbamoyl-phosphate synthase L chain [Comamonas testosteroni S44]
39	gi|262207626|gb|ACY31724.1|	868	52124	69 (33)	18 (14)	2.01	protease Do [Comamonas testosteroni CNB-2]
40	gi|298721001|gb|EFI61945.1|	866	75032	76 (38)	30 (19)	2.18	carbamoyl-phosphate synthase L chain [Comamonas testosteroni S44]
41	gi|220714470|gb|EED69838.1|	830	30333	67 (29)	14 (8)	1.83	ribosomal protein L2 [Comamonas testosteroni KF-1]
42	gi|262208815|gb|ACY32913.1|	829	38957	87 (37)	11 (9)	5.01	Leu/Ile/Val-binding protein [Comamonas testosteroni CNB-2]
43	gi|262210080|gb|ACY34178.1|	819	58901	52 (34)	13 (9)	1.81	cytochrome bd ubiquinol oxidase, subunit I [Comamonas testosteroni CNB-2]
44	gi|298718978|gb|EFI59948.1|	790	78535	75 (31)	29 (15)	1.17	malate synthase G [Comamonas testosteroni S44]
45	gi|220714949|gb|EED70317.1|	784	36223	115 (43)	18 (14)	3.84	glyceraldehyde-3-phosphate dehydrogenase, type I [Comamonas testosteroni KF-1]
46	gi|220713493|gb|EED68861.1|	780	44921	47 (30)	19 (15)	3.13	aspartate kinase [Comamonas testosteroni KF-1]
47	gi|262208444|gb|ACY32542.1|	778	101739	78 (34)	41 (23)	1.35	translation initiation factor IF-2 [Comamonas testosteroni CNB-2]
48	gi|298720998|gb|EFI61942.1|	772	78294	58 (33)	27 (17)	1.18	methylmalonyl-CoA mutase [Comamonas testosteroni S44]
49	gi|262209888|gb|ACY33986.1|	752	44888	56 (32)	10 (10)	1.18	glycine hydroxymethyltransferase [Comamonas testosteroni CNB-2]
50	gi|298721221|gb|EFI62163.1|	720	52428	39 (27)	16 (15)	2.6	threonine synthase [Comamonas testosteroni S44]
51	gi|262211268|gb|ACY35366.1|	712	38344	37 (23)	18 (12)	3.45	fructose-bisphosphate aldolase, class II [Comamonas testosteroni CNB-2]
52	gi|929534117|ref|WP_054074414.1|	702	61097	52 (27)	23 (15)	1.57	acetyl/propionyl-CoA carboxylase subuit alpha [Comamonas testosteroni]
53	gi|262210365|gb|ACY34463.1|	701	46013	51 (34)	19 (11)	2.03	acetylornithine deacetylase or [Comamonas testosteroni CNB-2]
54	gi|298721989|gb|EFI62919.1|	694	63738	48 (26)	22 (13)	1.13	acyl-CoA dehydrogenase-like protein [Comamonas testosteroni S44]
55	gi|754106756|ref|WP_041744126.1|	688	94090	49 (19)	21 (14)	0.79	alanine--tRNA ligase [Comamonas testosteroni]
56	gi|298721832|gb|EFI62763.1|	681	52235	47 (24)	17 (13)	1.5	coproporphyrinogen III oxidase [Comamonas testosteroni S44]
57	gi|298722310|gb|EFI63230.1|	678	58014	32 (24)	18 (14)	1.42	propionyl-CoA carboxylase [Comamonas testosteroni S44]
58	gi|220710198|gb|EED65566.1|	668	50116	50 (29)	15 (12)	1.96	signal recognition particle protein [Comamonas testosteroni KF-1]
59	gi|220714263|gb|EED69631.1|	653	28071	36 (25)	11 (7)	2.07	Enoyl-CoA hydratase/isomerase [Comamonas testosteroni KF-1]
60	gi|298719890|gb|EFI60853.1|	643	57694	45 (25)	20 (12)	2.03	pyruvate dehydrogenase complex dihydrolipoamide [Comamonas testosteroni S44]
61	gi|298722607|gb|EFI63526.1|	637	73608	47 (23)	26 (16)	1.01	transketolase [Comamonas testosteroni S44]
62	gi|262208199|gb|ACY32297.1|	631	61362	47 (25)	20 (12)	1.43	ABC transporter [Comamonas testosteroni CNB-2]
63	gi|298720058|gb|EFI61015.1|	624	131897	65 (28)	43 (21)	0.76	indolepyruvate ferredoxin oxidoreductase [Comamonas testosteroni S44]
64	gi|814984955|gb|KKI14945.1|	591	109438	60 (22)	34 (13)	0.47	valine--tRNA ligase [Comamonas testosteroni]
65	gi|220712756|gb|EED68124.1|	577	66975	35 (22)	17 (12)	0.96	GTP-binding protein TypA [Comamonas testosteroni KF-1]
66	gi|736336142|ref|WP_034362627.1|	576	97330	39 (19)	18 (9)	0.44	ribonuclease R [Comamonas testosteroni]
67	gi|298719813|gb|EFI60776.1|	567	41105	33 (19)	10 (7)	1.34	glycine cleavage system T protein [Comamonas testosteroni S44]
68	gi|262208597|gb|ACY32695.1|	556	73570	36 (24)	23 (17)	1.29	putative serine protein kinase, PrkA [Comamonas testosteroni CNB-2]
69	gi|262209863|gb|ACY33961.1|	548	118875	71 (29)	40 (21)	1.02	carbamoyl-phosphate synthase, large subunit [Comamonas testosteroni CNB-2]
70	gi|262207003|gb|ACY31101.1|	544	23773	41 (21)	16 (11)	4.55	ribosomal protein L1 [Comamonas testosteroni CNB-2]
71	gi|262209832|gb|ACY33930.1|	536	38929	36 (20)	16 (13)	2.4	secretion protein HlyD [Comamonas testosteroni CNB-2]
72	gi|298722429|gb|EFI63349.1|	534	92236	59 (27)	32 (21)	1.15	cyanophycin synthetase [Comamonas testosteroni S44]
73	gi|262210484|gb|ACY34582.1|	534	40637	31 (23)	14 (13)	1.99	4-hydroxyphenylpyruvate dioxygenase [Comamonas testosteroni CNB-2]
74	gi|220714035|gb|EED69403.1|	530	26378	32 (18)	11 (9)	4.29	phosphoribosylformimino-5-aminoimidazole carboxamide ribotide isomerase [Comamonas testosteroni KF-1]
75	gi|262208306|gb|ACY32404.1|	515	66112	43 (25)	20 (15)	1.39	acetolactate synthase, large subunit [Comamonas testosteroni CNB-2]
76	gi|757785050|ref|WP_043002904.1|	514	51352	34 (21)	15 (11)	1.54	aspartate aminotransferase family protein [Comamonas testosteroni]
77	gi|262208456|gb|ACY32554.1|	511	16234	35 (21)	8 (8)	8.76	UspA [Comamonas testosteroni CNB-2]
78	gi|371454525|gb|EHN67527.1|	497	47487	44 (18)	16 (10)	1.24	Glu/Leu/Phe/Val dehydrogenase [Comamonas testosteroni ATCC 11996]
79	gi|220710165|gb|EED65533.1|	496	43631	29 (17)	17 (9)	1.23	cell division protein FtsA [Comamonas testosteroni KF-1]
80	gi|298721327|gb|EFI62269.1|	495	61462	56 (21)	17 (12)	0.97	CTP synthetase [Comamonas testosteroni S44]
81	gi|692351413|gb|KGG83157.1|	494	78713	35 (21)	21 (17)	1.17	cyanophycin synthetase [Comamonas testosteroni]
82	gi|220711158|gb|EED66526.1|	493	47359	33 (18)	20 (11)	1.24	transcription termination factor Rho [Comamonas testosteroni KF-1]
83	gi|298719607|gb|EFI60572.1|	484	41883	31 (16)	15 (9)	1.31	acyl-CoA dehydrogenase [Comamonas testosteroni S44]
84	gi|298718882|gb|EFI59854.1|	476	75363	34 (21)	12 (10)	0.67	ribonuclease II [Comamonas testosteroni S44]
85	gi|298720125|gb|EFI61082.1|	476	34991	32 (18)	13 (10)	2.25	transcriptional regulator, HxlR family protein [Comamonas testosteroni S44]
86	gi|298720048|gb|EFI61005.1|	475	104534	31 (19)	20 (14)	0.59	(glutamate--ammonia-ligase) adenylyltransferase [Comamonas testosteroni S44]
87	gi|298718281|gb|EFI59266.1|	466	43629	34 (20)	13 (11)	1.23	D-isomer specific 2-hydroxyacid dehydrogenase [Comamonas testosteroni S44]
88	gi|220713956|gb|EED69324.1|	464	68197	48 (26)	26 (18)	1.56	aspartyl-tRNA synthetase [Comamonas testosteroni KF-1]
89	gi|262207462|gb|ACY31560.1|	459	34778	29 (16)	11 (9)	1.73	ribose-phosphate pyrophosphokinase [Comamonas testosteroni CNB-2]
90	gi|298719886|gb|EFI60849.1|	457	29877	34 (16)	11 (5)	1.33	bifunctional 5,10-methylene-tetrahydrofolate dehydrogenase/ 5,10-methylene-tetrahydrofolate cyclohydrolase [Comamonas testosteroni S44]
91	gi|262208440|gb|ACY32538.1|	455	39820	23 (11)	9 (6)	0.89	hypothetical conserved protein [Comamonas testosteroni CNB-2]
92	gi|220710151|gb|EED65519.1|	453	48924	62 (24)	17 (13)	1.84	heat shock protein HslVU, ATPase subunit HslU [Comamonas testosteroni KF-1]
93	gi|220712919|gb|EED68287.1|	452	36954	31 (18)	12 (9)	2.05	ketol-acid reductoisomerase [Comamonas testosteroni KF-1]
94	gi|692401157|gb|KGH31664.1|	439	43139	41 (19)	16 (11)	2.02	isovaleryl-CoA dehydrogenase [Comamonas testosteroni]
95	gi|262206719|gb|ACY30817.1|	426	68333	39 (18)	19 (9)	0.76	phosphoenolpyruvate carboxykinase (GTP) [Comamonas testosteroni CNB-2]
96	gi|262210888|gb|ACY34986.1|	422	42969	29 (12)	10 (8)	1.43	beta-ketoacyl synthase [Comamonas testosteroni CNB-2]
97	gi|298719408|gb|EFI60376.1|	421	87506	38 (21)	19 (12)	0.8	ribonucleoside-diphosphate reductase, adenosylcobalamin-dependent [Comamonas testosteroni S44]
98	gi|949766629|ref|WP_057091748.1|	421	47675	53 (21)	23 (13)	1.72	trigger factor [Comamonas testosteroni]
99	gi|262210736|gb|ACY34834.1|	418	50342	35 (16)	20 (11)	1.28	acetyl-CoA carboxylase, biotin carboxylase [Comamonas testosteroni CNB-2]
100	gi|298720586|gb|EFI61535.1|	411	27768	21 (14)	7 (7)	2.11	Asp/Glu/hydantoin racemase [Comamonas testosteroni S44]
101	gi|262211422|gb|ACY35520.1|	409	31612	40 (22)	8 (6)	2	succinyl-CoA synthetase, alpha subunit [Comamonas testosteroni CNB-2]
102	gi|262207054|gb|ACY31152.1|	408	39471	29 (15)	12 (9)	1.42	L-asparaginase, type II [Comamonas testosteroni CNB-2]
103	gi|262210268|gb|ACY34366.1|	402	40617	22 (14)	11 (8)	1.37	extracellular ligand-binding receptor [Comamonas testosteroni CNB-2]
104	gi|371450972|gb|EHN64015.1|	398	89728	37 (18)	25 (17)	0.84	nitrate reductase catalytic subunit [Comamonas testosteroni ATCC 11996]
105	gi|692350469|gb|KGG82266.1|	396	71619	25 (15)	19 (11)	0.64	acetyl-CoA synthetase [Comamonas testosteroni]
106	gi|298718302|gb|EFI59287.1|	396	24479	32 (21)	12 (10)	3.63	carboxymethylenebutenolidase [Comamonas testosteroni S44]
107	gi|298722308|gb|EFI63228.1|	395	64680	27 (16)	18 (12)	1	AMP-binding domain protein [Comamonas testosteroni S44]
108	gi|298721125|gb|EFI62068.1|	394	39267	50 (16)	19 (8)	1.24	recA protein [Comamonas testosteroni S44]
109	gi|262210364|gb|ACY34462.1|	392	65511	59 (17)	19 (11)	0.8	amidase, hydantoinase/carbamoylase family [Comamonas testosteroni CNB-2]
110	gi|220714467|gb|EED69835.1|	391	31785	30 (16)	15 (7)	1.22	ribosomal protein S3 [Comamonas testosteroni KF-1]
111	gi|220713714|gb|EED69082.1|	385	66841	23 (14)	10 (8)	0.7	GTP-binding protein LepA [Comamonas testosteroni KF-1]
112	gi|262211077|gb|ACY35175.1|	381	23228	19 (10)	6 (4)	1.57	ribosomal protein S4 [Comamonas testosteroni CNB-2]
113	gi|262209925|gb|ACY34023.1|	380	49829	20 (15)	10 (9)	1.3	adenylosuccinate synthetase [Comamonas testosteroni CNB-2]
114	gi|298718462|gb|EFI59443.1|	378	72386	35 (18)	19 (13)	0.95	threonyl-tRNA synthetase [Comamonas testosteroni S44]
115	gi|298719319|gb|EFI60288.1|	378	76498	35 (17)	19 (10)	0.66	glycyl-tRNA synthetase beta subunit [Comamonas testosteroni S44]
116	gi|692400592|gb|KGH31124.1|	378	55904	47 (15)	21 (8)	0.77	methylmalonyl-CoA carboxyltransferase [Comamonas testosteroni]
117	gi|262210494|gb|ACY34592.1|	374	38378	27 (13)	11 (7)	1.29	ATPase,Mrp [Comamonas testosteroni CNB-2]
118	gi|298718467|gb|EFI59448.1|	374	89610	32 (16)	20 (12)	0.65	phenylalanyl-tRNA synthetase subunit beta [Comamonas testosteroni S44]
119	gi|298721199|gb|EFI62141.1|	368	39810	23 (17)	11 (11)	1.4	aspartate-semialdehyde dehydrogenase [Comamonas testosteroni S44]
120	gi|262206984|gb|ACY31082.1|	364	50584	32 (15)	20 (11)	1.27	ATP synthase F1, beta subunit [Comamonas testosteroni CNB-2]
121	gi|298722384|gb|EFI63304.1|	361	56550	20 (13)	12 (9)	0.86	urea amidolyase related protein [Comamonas testosteroni S44]
122	gi|220713639|gb|EED69007.1|	360	81711	36 (13)	21 (10)	0.48	Polyribonucleotide nucleotidyltransferase [Comamonas testosteroni KF-1]
123	gi|298719810|gb|EFI60773.1|	357	105704	26 (16)	16 (11)	0.49	glycine dehydrogenase [Comamonas testosteroni S44]
124	gi|262206815|gb|ACY30913.1|	355	61818	35 (17)	19 (10)	0.96	urocanate hydratase [Comamonas testosteroni CNB-2]
125	gi|692392573|gb|KGH23339.1|	351	27245	17 (13)	7 (5)	1	succinate dehydrogenase iron-sulfur subunit [Comamonas testosteroni]
126	gi|220711216|gb|EED66584.1|	343	48987	23 (10)	13 (7)	0.8	isocitrate lyase [Comamonas testosteroni KF-1]
127	gi|298722534|gb|EFI63454.1|	333	40825	27 (12)	14 (6)	0.6	histidinol-phosphate aminotransferase [Comamonas testosteroni S44]
128	gi|298721505|gb|EFI62442.1|	328	68957	42 (23)	27 (15)	1.31	glutaminyl-tRNA synthetase [Comamonas testosteroni S44]
129	gi|262209624|gb|ACY33722.1|	327	40101	17 (12)	9 (7)	1.39	FAD dependent oxidoreductase [Comamonas testosteroni CNB-2]
130	gi|298721482|gb|EFI62419.1|	322	46611	26 (13)	17 (10)	1.27	4-hydroxy-3-methylbut-2-en-1-yl diphosphate synthase [Comamonas testosteroni S44]
131	gi|298719733|gb|EFI60697.1|	320	30755	33 (10)	14 (6)	0.85	elongation factor Ts [Comamonas testosteroni S44]
132	gi|298722826|gb|EFI63738.1|	319	100618	31 (15)	19 (11)	0.47	aminopeptidase N [Comamonas testosteroni S44]
133	gi|743532418|ref|WP_039049295.1|	319	72893	42 (16)	21 (11)	0.85	acetyl-coenzyme A synthetase [Comamonas testosteroni]
134	gi|262206955|gb|ACY31053.1|	319	23181	28 (14)	10 (6)	2.85	ribosomal protein L4/L1e [Comamonas testosteroni CNB-2]
135	gi|220710967|gb|EED66335.1|	319	34999	22 (10)	11 (6)	1.26	malate dehydrogenase [Comamonas testosteroni KF-1]
136	gi|220714473|gb|EED69841.1|	318	23541	24 (12)	9 (5)	1.54	ribosomal protein L3 [Comamonas testosteroni KF-1]
137	gi|692401561|gb|KGH32068.1|	318	106993	25 (13)	18 (11)	0.48	isoleucyl-tRNA synthetase [Comamonas testosteroni]
138	gi|298721763|gb|EFI62694.1|	315	38228	26 (14)	12 (8)	1.11	cobalamin biosynthesis protein CobW [Comamonas testosteroni S44]
139	gi|298722055|gb|EFI62985.1|	314	29058	14 (9)	10 (8)	1.65	2,5-diketo-D-gluconate reductase B [Comamonas testosteroni S44]
140	gi|298720003|gb|EFI60964.1|	313	42652	18 (11)	11 (6)	0.69	acetylornithine aminotransferase [Comamonas testosteroni S44]
141	gi|220714796|gb|EED70164.1|	312	32764	19 (11)	10 (5)	0.79	N-acetyl-gamma-glutamyl-phosphate reductase [Comamonas testosteroni KF-1]
142	gi|371453182|gb|EHN66202.1|	309	33652	21 (8)	16 (7)	1.12	putative ABC transporter, periplasmic substrate-binding protein [Comamonas testosteroni ATCC 11996]
143	gi|757786539|ref|WP_043004372.1|	308	90983	39 (17)	22 (13)	0.82	RNA polymerase sigma factor RpoD [Comamonas testosteroni]
144	gi|262208028|gb|ACY32126.1|	308	56014	34 (13)	15 (7)	0.87	hydro-lyase, Fe-S type, tartrate/fumarate [Comamonas testosteroni CNB-2]
145	gi|298719601|gb|EFI60566.1|	308	54308	28 (13)	10 (3)	0.27	aldehyde dehydrogenase [Comamonas testosteroni S44]
146	gi|262210646|gb|ACY34744.1|	307	57305	26 (13)	16 (10)	0.75	phosphoribosylaminoimidazolecarboxamide [Comamonas testosteroni CNB-2]
147	gi|298718667|gb|EFI59641.1|	305	75822	33 (18)	24 (14)	0.81	3-hydroxyacyl-CoA dehydrogenase, NAD-binding protein [Comamonas testosteroni S44]
148	gi|262207667|gb|ACY31765.1|	304	62242	31 (13)	17 (7)	0.51	PhoH-like protein [Comamonas testosteroni CNB-2]
149	gi|262206651|gb|ACY30749.1|	302	94413	28 (12)	22 (9)	0.41	DNA gyrase, B subunit [Comamonas testosteroni CNB-2]
150	gi|262209546|gb|ACY33644.1|	299	45958	22 (14)	10 (7)	0.87	phosphoribosylamine--glycine ligase [Comamonas testosteroni CNB-2]
151	gi|298722104|gb|EFI63033.1|	298	84226	33 (12)	24 (10)	0.46	(p)ppGpp synthetase I, SpoT/RelA [Comamonas testosteroni S44]
152	gi|757788933|ref|WP_043006719.1|	296	26121	20 (10)	12 (7)	2.33	3-hydroxyacyl-CoA dehydrogenase [Comamonas testosteroni]
153	gi|262207861|gb|ACY31959.1|	292	32982	27 (16)	14 (9)	2.16	TctC [Comamonas testosteroni CNB-2]
154	gi|298719317|gb|EFI60286.1|	289	40110	20 (12)	14 (9)	1.04	DNA binding domain, excisionase family protein [Comamonas testosteroni S44]
155	gi|929535585|ref|WP_054075878.1|	285	71334	36 (14)	14 (7)	0.57	copper-translocating P-type ATPase [Comamonas testosteroni]
156	gi|298718720|gb|EFI59693.1|	285	106554	36 (12)	25 (10)	0.39	phosphoenolpyruvate carboxylase [Comamonas testosteroni S44]
157	gi|262208453|gb|ACY32551.1|	283	52371	26 (13)	19 (8)	0.84	Malonyl-CoA decarboxylase [Comamonas testosteroni CNB-2]
158	gi|298719648|gb|EFI60613.1|	283	35413	25 (15)	13 (10)	1.93	oxidoreductase-like protein [Comamonas testosteroni S44]
159	gi|371453215|gb|EHN66235.1|	281	69513	26 (11)	16 (8)	0.66	poly(R)-hydroxyalkanoic acid synthase, class I [Comamonas testosteroni ATCC 11996]
160	gi|220710382|gb|EED65750.1|	277	23290	14 (9)	8 (6)	1.93	two component transcriptional regulator, LuxR family [Comamonas testosteroni KF-1]
161	gi|298722332|gb|EFI63252.1|	274	35574	19 (8)	12 (4)	0.56	gram-negative type outer membrane porin protein [Comamonas testosteroni S44]
162	gi|814985101|gb|KKI15089.1|	272	54362	21 (12)	13 (9)	0.8	ATP-binding protein [Comamonas testosteroni]
163	gi|298721261|gb|EFI62203.1|	270	47547	27 (15)	16 (10)	1.24	NADH dehydrogenase subunit D [Comamonas testosteroni S44]
164	gi|262208812|gb|ACY32910.1|	269	28427	22 (9)	12 (5)	1.17	high-affinity branched-chain amino acidtransport ATP-binding protein livG [Comamonas testosteroni CNB-2]
165	gi|262206982|gb|ACY31080.1|	268	55456	54 (16)	24 (12)	1.12	ATP synthase F1, alpha subunit [Comamonas testosteroni CNB-2]
166	gi|262207241|gb|ACY31339.1|	262	50896	26 (17)	14 (11)	1.4	aldehyde dehydrogenase [Comamonas testosteroni CNB-2]
167	gi|262208433|gb|ACY32531.1|	262	28202	19 (11)	12 (9)	1.73	short-chain dehydrogenase/reductase SDR [Comamonas testosteroni CNB-2]
168	gi|262209384|gb|ACY33482.1|	260	42596	25 (13)	13 (8)	1.27	aminotransferase, class I and II [Comamonas testosteroni CNB-2]
169	gi|298719688|gb|EFI60652.1|	259	103898	25 (11)	16 (9)	0.41	response regulator receiver protein [Comamonas testosteroni S44]
170	gi|220710096|gb|EED65464.1|	257	32521	25 (13)	12 (7)	1.18	extracellular solute-binding protein family 3 [Comamonas testosteroni KF-1]
171	gi|814983268|gb|KKI13274.1|	255	107797	46 (14)	24 (10)	0.43	ribonucleotide-diphosphate reductase subunit alpha [Comamonas testosteroni]
172	gi|298719554|gb|EFI60520.1|	254	74196	17 (7)	12 (5)	0.3	bifunctional 3-phosphoshikimate 1-carboxyvinyltransferase/cytidine monophosphate kinase [Comamonas testosteroni S44]
173	gi|692398575|gb|KGH29133.1|	253	58912	13 (11)	10 (8)	0.72	2-aminobenzoate-CoA ligase [Comamonas testosteroni]
174	gi|220712224|gb|EED67592.1|	252	35811	14 (7)	10 (5)	0.86	Dihydroorotate oxidase [Comamonas testosteroni KF-1]
175	gi|692391031|gb|KGH21855.1|	249	48977	15 (9)	11 (7)	0.58	SAM-dependent methyltransferase [Comamonas testosteroni]
176	gi|220713287|gb|EED68655.1|	247	49393	57 (14)	19 (10)	1.32	Argininosuccinate synthase [Comamonas testosteroni KF-1]
177	gi|262208080|gb|ACY32178.1|	247	22618	35 (14)	9 (6)	2.02	OmpA/MotB [Comamonas testosteroni CNB-2]
178	gi|298719475|gb|EFI60442.1|	246	91211	21 (8)	14 (7)	0.28	UvrD/REP helicase [Comamonas testosteroni S44]
179	gi|262210437|gb|ACY34535.1|	246	33405	17 (8)	13 (6)	0.77	conserved hypothetical protein [Comamonas testosteroni CNB-2]
180	gi|220712219|gb|EED67587.1|	245	23969	18 (10)	9 (7)	2.24	two component transcriptional regulator, LuxR family [Comamonas testosteroni KF-1]
181	gi|262210684|gb|ACY34782.1|	245	39726	15 (10)	9 (5)	0.62	GTP-binding protein YchF [Comamonas testosteroni CNB-2]
182	gi|220711011|gb|EED66379.1|	239	40823	24 (7)	16 (4)	0.37	3,4-dihydroxy-2-butanone 4-phosphate synthase [Comamonas testosteroni KF-1]
183	gi|298719692|gb|EFI60656.1|	238	38269	20 (8)	9 (5)	0.51	bifunctional enoyl-CoA hydratase/phosphate acetyltransferase [Comamonas testosteroni S44]
184	gi|298721310|gb|EFI62252.1|	234	34037	16 (11)	10 (7)	0.92	TctC [Comamonas testosteroni S44]
185	gi|220710075|gb|EED65443.1|	232	87430	26 (10)	12 (5)	0.29	3-hydroxyacyl-CoA dehydrogenase NAD-binding [Comamonas testosteroni KF-1]
186	gi|692350787|gb|KGG82560.1|	231	36786	10 (7)	8 (5)	0.83	phosphoribosylaminoimidazole synthetase [Comamonas testosteroni]
187	gi|262207608|gb|ACY31706.1|	229	108157	27 (12)	19 (10)	0.39	ribonuclease, Rne/Rng family [Comamonas testosteroni CNB-2]
188	gi|371454555|gb|EHN67557.1|	227	55359	24 (12)	13 (7)	0.68	acetyl-CoA hydrolase [Comamonas testosteroni ATCC 11996]
189	gi|298721459|gb|EFI62396.1|	226	29544	17 (9)	9 (6)	1.11	exodeoxyribonuclease III Xth [Comamonas testosteroni S44]
190	gi|298718288|gb|EFI59273.1|	224	52483	21 (8)	12 (7)	0.53	aspartyl/glutamyl-tRNA amidotransferase subunit A [Comamonas testosteroni S44]
191	gi|220709839|gb|EED65207.1|	222	20075	14 (9)	9 (7)	1.95	ribosomal protein L5 [Comamonas testosteroni KF-1]
192	gi|298721130|gb|EFI62073.1|	221	34427	30 (9)	13 (7)	1.29	Twin-arginine translocation pathway signal [Comamonas testosteroni S44]
193	gi|262207417|gb|ACY31515.1|	221	64384	23 (9)	15 (8)	0.57	prolyl-tRNA synthetase [Comamonas testosteroni CNB-2]
194	gi|743533759|ref|WP_039050621.1|	217	15939	23 (10)	7 (4)	2.17	universal stress protein UspA [Comamonas testosteroni]
195	gi|262207203|gb|ACY31301.1|	217	50370	20 (5)	15 (5)	0.37	UDP-N-acetylglucosamine pyrophosphorylase [Comamonas testosteroni CNB-2]
196	gi|298721657|gb|EFI62589.1|	216	39990	9 (6)	6 (3)	0.37	3-hydroxyisobutyryl-CoA hydrolase [Comamonas testosteroni S44]
197	gi|220710632|gb|EED66000.1|	216	31568	14 (9)	8 (7)	1.23	2-hydroxy-3-oxopropionate reductase [Comamonas testosteroni KF-1]
198	gi|743534321|ref|WP_039051167.1|	215	46133	23 (8)	10 (5)	0.41	D-amino acid dehydrogenase [Comamonas testosteroni]
199	gi|298721141|gb|EFI62084.1|	215	83756	29 (9)	15 (6)	0.26	phosphate acetyltransferase [Comamonas testosteroni S44]
200	gi|298722294|gb|EFI63214.1|	214	41303	13 (8)	7 (6)	0.59	acetyl-CoA acetyltransferase [Comamonas testosteroni S44]
201	gi|262210261|gb|ACY34359.1|	214	43999	12 (7)	7 (4)	0.54	acyl-CoA dehydrogenase-like protein [Comamonas testosteroni CNB-2]
202	gi|736336115|ref|WP_034362600.1|	212	85385	22 (10)	17 (9)	0.4	3-hydroxyalkanoate synthetase [Comamonas testosteroni]
203	gi|220709852|gb|EED65220.1|	209	36370	15 (10)	11 (6)	0.84	DNA-directed RNA polymerase, alpha subunit [Comamonas testosteroni KF-1]
204	gi|298719657|gb|EFI60622.1|	209	78688	28 (13)	23 (11)	0.57	excinuclease ABC subunit B [Comamonas testosteroni S44]
205	gi|220714930|gb|EED70298.1|	209	33775	16 (8)	8 (5)	0.93	phosphoribosylaminoimidazole-succinocarboxamide synthase [Comamonas testosteroni KF-1]
206	gi|298719695|gb|EFI60659.1|	207	63622	19 (10)	12 (9)	0.66	Poly-beta-hydroxybutyrate polymerase-like protein [Comamonas testosteroni S44]
207	gi|371450145|gb|EHN63200.1|	207	34872	15 (9)	10 (6)	0.89	LysR family transcriptional regulator [Comamonas testosteroni ATCC 11996]
208	gi|220712751|gb|EED68119.1|	205	67005	32 (11)	19 (7)	0.61	dihydroxy-acid dehydratase [Comamonas testosteroni KF-1]
209	gi|692355682|gb|KGG87325.1|	204	53399	29 (7)	17 (6)	0.43	glutamyl-tRNA amidotransferase subunit B [Comamonas testosteroni]
210	gi|262209864|gb|ACY33962.1|	204	41822	20 (7)	11 (6)	0.58	carbamoyl-phosphate synthase, small subunit [Comamonas testosteroni CNB-2]
211	gi|262207536|gb|ACY31634.1|	204	48959	20 (8)	12 (7)	0.58	transporter ATM1 precursor [Comamonas testosteroni CNB-2]
212	gi|262207001|gb|ACY31099.1|	203	22078	9 (5)	7 (4)	1.03	NusG antitermination factor [Comamonas testosteroni CNB-2]
213	gi|298720060|gb|EFI61017.1|	203	67674	20 (9)	15 (8)	0.53	preprotein translocase subunit SecD [Comamonas testosteroni S44]
214	gi|262208927|gb|ACY33025.1|	202	49627	22 (10)	15 (9)	0.78	phosphoglucomutase/phosphomannomutase [Comamonas testosteroni CNB-2]
215	gi|262208311|gb|ACY32409.1|	201	55749	19 (7)	12 (7)	0.49	2-isopropylmalate synthase [Comamonas testosteroni CNB-2]
216	gi|298720896|gb|EFI61840.1|	199	45932	16 (10)	11 (9)	0.87	hypothetical protein CTS44_09137 [Comamonas testosteroni S44]
217	gi|915708520|ref|WP_050871759.1|	197	69519	23 (12)	16 (11)	0.66	glutamine--fructose-6-phosphate aminotransferase [Comamonas testosteroni]
218	gi|262210770|gb|ACY34868.1|	196	33854	8 (4)	8 (4)	0.45	S-adenosyl-methyltransferase MraW [Comamonas testosteroni CNB-2]
219	gi|262208625|gb|ACY32723.1|	195	82361	25 (10)	21 (9)	0.42	(p)ppGpp synthetase I, SpoT/RelA [Comamonas testosteroni CNB-2]
220	gi|262208898|gb|ACY32996.1|	194	63450	24 (10)	17 (10)	0.66	dihydrolipoamide dehydrogenase [Comamonas testosteroni CNB-2]
221	gi|298720592|gb|EFI61541.1|	194	76425	17 (8)	10 (6)	0.34	Respiratory-chain NADH dehydrogenase domain, 51 [Comamonas testosteroni S44]
222	gi|220713279|gb|EED68647.1|	190	55271	21 (12)	12 (8)	0.68	amidophosphoribosyltransferase [Comamonas testosteroni KF-1]
223	gi|692353367|gb|KGG85048.1|	190	49439	28 (9)	13 (7)	0.57	fumarate hydratase [Comamonas testosteroni]
224	gi|914782743|gb|KOC20071.1|	189	36601	12 (7)	9 (5)	0.54	Hsp33 chaperonin [Comamonas testosteroni]
225	gi|262210327|gb|ACY34425.1|	188	40964	18 (9)	11 (8)	0.86	basic membrane lipoprotein [Comamonas testosteroni CNB-2]
226	gi|692392482|gb|KGH23248.1|	187	50245	23 (11)	13 (8)	0.66	membrane protein [Comamonas testosteroni]
227	gi|262206732|gb|ACY30830.1|	180	29741	14 (9)	9 (5)	1.34	septum site-determining protein MinD [Comamonas testosteroni CNB-2]
228	gi|262208623|gb|ACY32721.1|	179	27397	15 (9)	8 (6)	1.5	3-hydroxybutyrate dehydrogenase [Comamonas testosteroni CNB-2]
229	gi|814982769|gb|KKI12782.1|	178	90623	29 (11)	17 (8)	0.38	formate dehydrogenase [Comamonas testosteroni]
230	gi|298720475|gb|EFI61426.1|	175	22421	20 (8)	11 (7)	1.65	50S ribosomal protein L25/general stress protein Ctc [Comamonas testosteroni S44]
231	gi|220712049|gb|EED67417.1|	175	77858	8 (5)	5 (3)	0.13	heavy metal translocating P-type ATPase [Comamonas testosteroni KF-1]
232	gi|220709844|gb|EED65212.1|	174	18244	29 (12)	2 (2)	0.41	ribosomal protein S5 [Comamonas testosteroni KF-1]
233	gi|220710435|gb|EED65803.1|	173	43088	28 (14)	16 (11)	1.25	monooxygenase FAD-binding [Comamonas testosteroni KF-1]
234	gi|262207437|gb|ACY31535.1|	173	47993	16 (8)	10 (6)	0.59	sn-glycerol-3-phosphate-binding periplasmic protein ugpB [Comamonas testosteroni CNB-2]
235	gi|220712058|gb|EED67426.1|	173	114925	35 (6)	25 (5)	0.18	heavy metal efflux pump, CzcA family [Comamonas testosteroni KF-1]
236	gi|220711110|gb|EED66478.1|	171	25438	18 (6)	12 (5)	1.1	uridylate kinase [Comamonas testosteroni KF-1]
237	gi|220713513|gb|EED68881.1|	171	31057	11 (7)	5 (3)	0.36	protein of unknown function DUF299 [Comamonas testosteroni KF-1]
238	gi|692354975|gb|KGG86631.1|	170	53145	16 (10)	12 (9)	0.72	glutamyl-tRNA synthetase [Comamonas testosteroni]
239	gi|220710166|gb|EED65534.1|	169	41305	15 (10)	10 (7)	1.16	cell division protein FtsZ [Comamonas testosteroni KF-1]
240	gi|220713719|gb|EED69087.1|	167	43792	14 (7)	11 (7)	0.66	3-oxoacyl-(acyl-carrier-protein) synthase 2 [Comamonas testosteroni KF-1]
241	gi|262207201|gb|ACY31299.1|	167	44924	18 (7)	14 (7)	0.64	tyrosyl-tRNA synthetase [Comamonas testosteroni CNB-2]
242	gi|220713669|gb|EED69037.1|	166	47667	14 (9)	7 (6)	0.49	aminotransferase class I and II [Comamonas testosteroni KF-1]
243	gi|262210537|gb|ACY34635.1|	166	27688	15 (7)	10 (5)	0.77	phosphoglycerate mutase 1 family [Comamonas testosteroni CNB-2]
244	gi|298721219|gb|EFI62161.1|	166	46663	19 (9)	15 (8)	0.73	homoserine dehydrogenase [Comamonas testosteroni S44]
245	gi|298719659|gb|EFI60624.1|	166	45108	20 (8)	13 (6)	0.64	cysteine desulfurase IscS [Comamonas testosteroni S44]
246	gi|298721984|gb|EFI62914.1|	165	36260	9 (4)	8 (3)	0.3	coproporphyrinogen III oxidase [Comamonas testosteroni S44]
247	gi|298719480|gb|EFI60447.1|	165	35796	10 (5)	7 (4)	0.56	guanosine 5'-monophosphate oxidoreductase [Comamonas testosteroni S44]
248	gi|262207411|gb|ACY31509.1|	165	32967	11 (4)	6 (3)	0.33	Polyprenyl synthetase [Comamonas testosteroni CNB-2]
249	gi|371453668|gb|EHN66680.1|	165	29413	11 (5)	6 (3)	0.71	cystine-binding periplasmic protein [Comamonas testosteroni ATCC 11996]
250	gi|262207397|gb|ACY31495.1|	164	27926	4 (3)	4 (3)	0.4	cytochrome c1 [Comamonas testosteroni CNB-2]
251	gi|298718184|gb|EFI59170.1|	163	44174	23 (11)	13 (9)	1.06	Leu/Ile/Val-binding protein [Comamonas testosteroni S44]
252	gi|220713628|gb|EED68996.1|	163	39518	6 (5)	4 (3)	0.27	NADH dehydrogenase (quinone) [Comamonas testosteroni KF-1]
253	gi|262210273|gb|ACY34371.1|	163	38305	12 (9)	5 (4)	0.51	Na(+)-translocating NADH-quinonereductase subunit F [Comamonas testosteroni CNB-2]
254	gi|298718817|gb|EFI59790.1|	162	33186	14 (5)	9 (4)	0.46	inositol monophosphatase [Comamonas testosteroni S44]
255	gi|692369299|gb|KGH00652.1|	161	53454	16 (7)	11 (6)	0.52	UDP-N-acetylmuramoylalanyl-D-glutamate--2,6-diaminopimelate ligase [Comamonas testosteroni]
256	gi|298719663|gb|EFI60628.1|	160	65732	11 (6)	9 (5)	0.28	chaperone protein HscA [Comamonas testosteroni S44]
257	gi|220713982|gb|EED69350.1|	160	11910	12 (5)	4 (2)	1.14	glutaredoxin-like protein [Comamonas testosteroni KF-1]
258	gi|298718897|gb|EFI59869.1|	159	66944	14 (7)	11 (7)	0.4	UDP-N-acetylmuramoylalanine--D-glutamate ligase [Comamonas testosteroni S44]
259	gi|220713630|gb|EED68998.1|	158	49830	14 (8)	9 (5)	0.38	NADH-quinone oxidoreductase, F subunit [Comamonas testosteroni KF-1]
260	gi|220711954|gb|EED67322.1|	157	29752	5 (4)	5 (4)	0.53	2,3,4,5-tetrahydropyridine-2,6-dicarboxylate N-succinyltransferase [Comamonas testosteroni KF-1]
261	gi|692351016|gb|KGG82788.1|	157	55010	13 (6)	9 (4)	0.34	cytochrome C oxidase [Comamonas testosteroni]
262	gi|220713652|gb|EED69020.1|	157	53278	11 (8)	8 (6)	0.43	Aldehyde Dehydrogenase [Comamonas testosteroni KF-1]
263	gi|220714425|gb|EED69793.1|	156	15054	18 (7)	6 (3)	2.38	ribosomal protein L11 [Comamonas testosteroni KF-1]
264	gi|692350126|gb|KGG81924.1|	156	36929	16 (7)	9 (4)	0.41	segregation protein A [Comamonas testosteroni]
265	gi|371452338|gb|EHN65367.1|	156	58314	15 (5)	13 (5)	0.32	lysyl-tRNA synthetase [Comamonas testosteroni ATCC 11996]
266	gi|298722822|gb|EFI63734.1|	156	44619	17 (5)	10 (4)	0.33	abortive infection protein [Comamonas testosteroni S44]
267	gi|220713691|gb|EED69059.1|	154	28817	10 (3)	7 (3)	0.39	tryptophan synthase, alpha subunit [Comamonas testosteroni KF-1]
268	gi|220710764|gb|EED66132.1|	154	24931	22 (8)	4 (3)	0.87	Glyoxalase/bleomycin resistance protein/dioxygenase [Comamonas testosteroni KF-1]
269	gi|220715023|gb|EED70391.1|	151	34531	12 (8)	6 (5)	0.73	transcriptional regulator, LysR family [Comamonas testosteroni KF-1]
270	gi|262208459|gb|ACY32557.1|	150	50171	23 (8)	5 (4)	0.46	cytochrome c oxidase, cbb3-type, subunit I [Comamonas testosteroni CNB-2]
271	gi|262209678|gb|ACY33776.1|	150	23638	17 (8)	9 (5)	1.53	translation initiation factor IF-3 [Comamonas testosteroni CNB-2]
272	gi|220712274|gb|EED67642.1|	149	22537	11 (5)	8 (3)	0.74	3-oxoacid CoA-transferase, B subunit [Comamonas testosteroni KF-1]
273	gi|298721362|gb|EFI62304.1|	149	86387	27 (9)	20 (8)	0.35	DNA topoisomerase IV subunit A [Comamonas testosteroni S44]
274	gi|692352981|gb|KGG84682.1|	148	56283	11 (4)	5 (3)	0.19	acetyl-CoA hydrolase [Comamonas testosteroni]
275	gi|262209854|gb|ACY33952.1|	147	47753	14 (7)	12 (5)	0.4	phosphoglucosamine mutase [Comamonas testosteroni CNB-2]
276	gi|298722439|gb|EFI63359.1|	146	25864	6 (4)	6 (4)	0.63	short-chain dehydrogenase/reductase SDR [Comamonas testosteroni S44]
277	gi|371450114|gb|EHN63169.1|	145	67444	18 (4)	11 (4)	0.21	heavy metal tolerance protein precursor [Comamonas testosteroni ATCC 11996]
278	gi|692352814|gb|KGG84515.1|	145	54366	17 (3)	12 (2)	0.12	benzoyl-CoA oxygenase [Comamonas testosteroni]
279	gi|298720995|gb|EFI61939.1|	144	71363	16 (8)	12 (7)	0.37	long-chain-fatty-acid--CoA ligase [Comamonas testosteroni S44]
280	gi|220710246|gb|EED65614.1|	144	35091	12 (5)	9 (4)	0.44	aspartate carbamoyltransferase [Comamonas testosteroni KF-1]
281	gi|298721416|gb|EFI62355.1|	143	41832	14 (5)	10 (5)	0.46	serine-type D-Ala-D-Ala carboxypeptidase [Comamonas testosteroni S44]
282	gi|220713988|gb|EED69356.1|	142	40311	6 (3)	6 (3)	0.27	glutamate 5-kinase [Comamonas testosteroni KF-1]
283	gi|914782537|gb|KOC19868.1|	141	76580	21 (7)	17 (6)	0.29	NAD-dependent DNA ligase LigA [Comamonas testosteroni]
284	gi|692357746|gb|KGG89362.1|	140	47345	16 (6)	7 (4)	0.4	fumarylacetoacetase [Comamonas testosteroni]
285	gi|757788267|ref|WP_043006072.1|	139	42836	12 (6)	7 (4)	0.35	cobalamin biosynthesis protein CobW [Comamonas testosteroni]
286	gi|692365888|gb|KGG97332.1|	138	52356	14 (5)	11 (5)	0.36	peptidase M16 [Comamonas testosteroni]
287	gi|262209670|gb|ACY33768.1|	138	55725	15 (4)	10 (3)	0.26	type I secretion outer membrane protein, TolC [Comamonas testosteroni CNB-2]
288	gi|298720487|gb|EFI61438.1|	138	35103	22 (8)	14 (7)	0.88	hypothetical protein CTS44_12063 [Comamonas testosteroni S44]
289	gi|692392485|gb|KGH23251.1|	138	49525	23 (12)	13 (7)	0.67	GTP-binding protein Der [Comamonas testosteroni]
290	gi|262207136|gb|ACY31234.1|	137	41545	6 (4)	4 (3)	0.26	hypothetical protein CtCNB1_0488 [Comamonas testosteroni CNB-2]
291	gi|656208951|ref|WP_029158393.1|	136	27343	4 (4)	3 (3)	0.41	Crp/Fnr family transcriptional regulator [Comamonas testosteroni]
292	gi|262209928|gb|ACY34026.1|	136	33699	14 (5)	11 (4)	0.6	HflC protein [Comamonas testosteroni CNB-2]
293	gi|220710697|gb|EED66065.1|	135	34714	6 (5)	3 (2)	0.31	ornithine carbamoyltransferase [Comamonas testosteroni KF-1]
294	gi|736337995|ref|WP_034364378.1|	135	39654	18 (7)	11 (6)	0.62	3-dehydroquinate synthase [Comamonas testosteroni]
295	gi|298717995|gb|EFI59000.1|	134	32247	10 (5)	8 (4)	0.48	ATPase associated with various cellular [Comamonas testosteroni S44]
296	gi|692380295|gb|KGH11415.1|	134	31680	8 (6)	6 (5)	0.82	diaminopimelate epimerase [Comamonas testosteroni]
297	gi|262209840|gb|ACY33938.1|	134	17050	12 (5)	7 (4)	1.06	hypothetical conserved protein [Comamonas testosteroni CNB-2]
298	gi|262210171|gb|ACY34269.1|	134	67045	22 (7)	12 (5)	0.33	deoxyxylulose-5-phosphate synthase [Comamonas testosteroni CNB-2]
299	gi|220713839|gb|EED69207.1|	134	27570	12 (5)	8 (3)	0.41	short-chain dehydrogenase/reductase SDR [Comamonas testosteroni KF-1]
300	gi|298718627|gb|EFI59602.1|	133	48475	14 (6)	9 (5)	0.39	UDP-glucose/GDP-mannose dehydrogenase [Comamonas testosteroni S44]
301	gi|692401035|gb|KGH31553.1|	133	43142	12 (3)	8 (3)	0.25	peptide chain release factor 2 [Comamonas testosteroni]
302	gi|262209635|gb|ACY33733.1|	132	38106	15 (7)	9 (6)	0.65	Inositol [Comamonas testosteroni CNB-2]
303	gi|220710620|gb|EED65988.1|	131	81980	25 (4)	17 (4)	0.17	Malate dehydrogenase (oxaloacetate-decarboxylating) (NADP(+))., Phosphate acetyltransferase [Comamonas testosteroni KF-1]
304	gi|692350012|gb|KGG81820.1|	131	40408	17 (6)	12 (5)	0.6	acetyl-CoA acetyltransferase [Comamonas testosteroni]
305	gi|220714005|gb|EED69373.1|	130	23846	13 (6)	6 (3)	0.93	Glutathione S-transferase domain protein [Comamonas testosteroni KF-1]
306	gi|220711133|gb|EED66501.1|	130	70513	14 (7)	12 (7)	0.38	ATP-dependent metalloprotease FtsH [Comamonas testosteroni KF-1]
307	gi|262207396|gb|ACY31494.1|	129	53213	17 (9)	8 (5)	0.52	cytochrome b [Comamonas testosteroni CNB-2]
308	gi|220712276|gb|EED67644.1|	128	25078	8 (4)	6 (4)	0.65	3-oxoacid CoA-transferase, A subunit [Comamonas testosteroni KF-1]
309	gi|298721328|gb|EFI62270.1|	128	43957	11 (5)	8 (3)	0.44	phosphopantothenoylcysteine decarboxylase/phosphopantothenate--cysteine ligase [Comamonas testosteroni S44]
310	gi|262211376|gb|ACY35474.1|	126	41377	17 (5)	12 (5)	0.47	phosphoglycerate kinase [Comamonas testosteroni CNB-2]
311	gi|220711480|gb|EED66848.1|	126	23637	10 (4)	5 (3)	0.49	Nucleoside-triphosphate--adenylate kinase [Comamonas testosteroni KF-1]
312	gi|743532443|ref|WP_039049319.1|	126	37639	13 (6)	9 (5)	0.66	recombination-associated protein RdgC [Comamonas testosteroni]
313	gi|692354870|gb|KGG86527.1|	125	71745	21 (4)	18 (4)	0.2	DNA topoisomerase IV subunit B [Comamonas testosteroni]
314	gi|262207286|gb|ACY31384.1|	124	57011	16 (5)	11 (5)	0.32	threonine dehydratase, biosynthetic [Comamonas testosteroni CNB-2]
315	gi|220711074|gb|EED66442.1|	124	52422	11 (4)	9 (4)	0.28	glutamine synthetase, type I [Comamonas testosteroni KF-1]
316	gi|262206723|gb|ACY30821.1|	123	15057	10 (4)	3 (3)	0.84	UspA [Comamonas testosteroni CNB-2]
317	gi|743533084|ref|WP_039049953.1|	122	50969	11 (4)	9 (4)	0.28	3-isopropylmalate dehydratase large subunit [Comamonas testosteroni]
318	gi|220713793|gb|EED69161.1|	122	14393	8 (5)	5 (3)	1.88	ribosomal protein L19 [Comamonas testosteroni KF-1]
319	gi|298721378|gb|EFI62319.1|	121	55794	8 (3)	7 (3)	0.19	23S rRNA 5-methyluridine methyltransferase [Comamonas testosteroni S44]
320	gi|743533409|ref|WP_039050276.1|	121	46000	21 (8)	15 (7)	0.74	gamma-glutamyl-phosphate reductase [Comamonas testosteroni]
321	gi|262210094|gb|ACY34192.1|	120	13942	5 (2)	4 (2)	0.55	heat shock protein HSP20 [Comamonas testosteroni CNB-2]
322	gi|814981966|gb|KKI11997.1|	120	52157	22 (6)	13 (5)	0.44	RND transporter [Comamonas testosteroni]
323	gi|262209987|gb|ACY34085.1|	119	25566	6 (3)	4 (2)	0.28	MotA/TolQ/ExbB proton channel [Comamonas testosteroni CNB-2]
324	gi|262209552|gb|ACY33650.1|	119	34710	11 (5)	7 (5)	0.58	Pyridoxal-5'-phosphate-dependent enzyme, beta [Comamonas testosteroni CNB-2]
325	gi|983026284|gb|KWT70478.1|	118	48093	10 (3)	9 (3)	0.22	Cell division protein [Comamonas testosteroni]
326	gi|298720768|gb|EFI61715.1|	117	17923	12 (5)	8 (5)	1.38	50S ribosomal protein L10 [Comamonas testosteroni S44]
327	gi|743532315|ref|WP_039049193.1|	117	40869	10 (5)	6 (3)	0.48	quinolinate synthetase [Comamonas testosteroni]
328	gi|220714500|gb|EED69868.1|	117	36971	12 (6)	9 (6)	0.67	cell shape determining protein, MreB/Mrl family [Comamonas testosteroni KF-1]
329	gi|759655968|ref|WP_043373582.1|	116	34433	5 (2)	5 (2)	0.2	L-asparaginase [Comamonas testosteroni]
330	gi|298719359|gb|EFI60328.1|	116	34235	7 (4)	7 (4)	0.45	arginase [Comamonas testosteroni S44]
331	gi|262209662|gb|ACY33760.1|	116	71802	8 (4)	6 (3)	0.2	diguanylate cyclase/phosphodiesterase [Comamonas testosteroni CNB-2]
332	gi|220709826|gb|EED65194.1|	115	36052	13 (4)	11 (4)	0.42	transcriptional regulator, LysR family [Comamonas testosteroni KF-1]
333	gi|262207664|gb|ACY31762.1|	114	15715	6 (3)	6 (3)	0.79	ribosomal protein L9 [Comamonas testosteroni CNB-2]
334	gi|692351174|gb|KGG82935.1|	114	69988	17 (7)	13 (6)	0.38	peptidyl-prolyl cis-trans isomerase [Comamonas testosteroni]
335	gi|262210627|gb|ACY34725.1|	114	45713	6 (3)	5 (3)	0.23	amidohydrolase [Comamonas testosteroni CNB-2]
336	gi|692398475|gb|KGH29036.1|	114	70173	13 (5)	11 (4)	0.2	iron transporter FeoB [Comamonas testosteroni]
337	gi|692391075|gb|KGH21899.1|	114	101663	29 (5)	22 (5)	0.17	DNA polymerase I [Comamonas testosteroni]
338	gi|298719653|gb|EFI60618.1|	113	37342	7 (3)	6 (2)	0.19	aldo/keto reductase [Comamonas testosteroni S44]
339	gi|371450041|gb|EHN63097.1|	113	52044	15 (6)	10 (4)	0.36	heavy metal sensor signal transduction histidine kinase [Comamonas testosteroni ATCC 11996]
340	gi|262207219|gb|ACY31317.1|	113	25777	8 (5)	5 (4)	0.84	riboflavin synthase, alpha subunit [Comamonas testosteroni CNB-2]
341	gi|298721185|gb|EFI62127.1|	112	43489	13 (6)	8 (4)	0.44	phosphoribosylglycinamide formyltransferase 2 [Comamonas testosteroni S44]
342	gi|298722147|gb|EFI63072.1|	112	104331	19 (6)	15 (5)	0.17	Pb/Zn/Cd transporting ATPase ZntA [Comamonas testosteroni S44]
343	gi|220713568|gb|EED68936.1|	111	46065	12 (5)	7 (4)	0.32	Phosphopyruvate hydratase [Comamonas testosteroni KF-1]
344	gi|220714099|gb|EED69467.1|	111	43097	7 (5)	6 (4)	0.45	Methionine adenosyltransferase [Comamonas testosteroni KF-1]
345	gi|262207899|gb|ACY31997.1|	111	22231	4 (3)	4 (3)	0.52	ATP-dependent Clp protease, proteolytic subunit [Comamonas testosteroni CNB-2]
346	gi|298721593|gb|EFI62529.1|	109	27568	9 (6)	5 (5)	0.77	polysaccharide deacetylase [Comamonas testosteroni S44]
347	gi|949768613|ref|WP_057092603.1|	110	16666	7 (4)	7 (4)	1.1	transporter [Comamonas testosteroni]
348	gi|262207712|gb|ACY31810.1|	109	23353	11 (4)	6 (3)	0.5	NADH (or F420H2) dehydrogenase, subunit C [Comamonas testosteroni CNB-2]
349	gi|298719735|gb|EFI60699.1|	109	49246	8 (2)	6 (2)	0.14	amidase [Comamonas testosteroni S44]
350	gi|914793158|gb|KOC30439.1|	109	41121	5 (3)	4 (3)	0.26	acetyl-CoA acetyltransferase [Comamonas testosteroni]
351	gi|220710424|gb|EED65792.1|	108	80139	6 (4)	6 (4)	0.17	methionyl-tRNA synthetase [Comamonas testosteroni KF-1]
352	gi|298722381|gb|EFI63301.1|	108	33748	8 (4)	4 (2)	0.32	hypothetical membrane protein [Comamonas testosteroni S44]
353	gi|371453696|gb|EHN66708.1|	107	39079	8 (3)	5 (2)	0.18	type IV pilus assembly protein PilM [Comamonas testosteroni ATCC 11996]
354	gi|220713723|gb|EED69091.1|	107	34605	15 (2)	8 (2)	0.2	3-oxoacyl-(acyl-carrier-protein) synthase III [Comamonas testosteroni KF-1]
355	gi|220714373|gb|EED69741.1|	106	40377	12 (8)	8 (5)	0.73	uroporphyrinogen decarboxylase [Comamonas testosteroni KF-1]
356	gi|262208265|gb|ACY32363.1|	105	44529	18 (3)	13 (3)	0.24	protein tolB [Comamonas testosteroni CNB-2]
357	gi|262207821|gb|ACY31919.1|	105	55306	24 (7)	14 (5)	0.34	hypothetical conserved protein [Comamonas testosteroni CNB-2]
358	gi|298722019|gb|EFI62949.1|	105	53403	13 (4)	11 (4)	0.27	leucyl aminopeptidase [Comamonas testosteroni S44]
359	gi|692364148|gb|KGG95643.1|	105	51569	10 (4)	7 (3)	0.2	proline aminopeptidase P II [Comamonas testosteroni]
360	gi|220712091|gb|EED67459.1|	105	25616	4 (3)	2 (1)	0.28	two component heavy metal response transcriptional regulator, winged helix family [Comamonas testosteroni KF-1]
361	gi|262211267|gb|ACY35365.1|	104	60678	11 (5)	9 (5)	0.3	long-chain-fatty-acid--CoA ligase [Comamonas testosteroni CNB-2]
362	gi|262209675|gb|ACY33773.1|	104	39090	17 (8)	11 (6)	0.63	phenylalanyl-tRNA synthetase, alpha subunit [Comamonas testosteroni CNB-2]
363	gi|692380528|gb|KGH11648.1|	103	34569	13 (5)	8 (4)	0.44	ABC transporter substrate-binding protein [Comamonas testosteroni]
364	gi|298721481|gb|EFI62418.1|	103	48529	26 (8)	19 (6)	0.48	histidyl-tRNA synthetase [Comamonas testosteroni S44]
365	gi|298718612|gb|EFI59587.1|	102	41622	14 (4)	11 (4)	0.36	hypothetical protein CTS44_21485 [Comamonas testosteroni S44]
366	gi|220714748|gb|EED70116.1|	102	72739	13 (6)	10 (5)	0.25	glucose inhibited division protein A [Comamonas testosteroni KF-1]
367	gi|262208462|gb|ACY32560.1|	102	33065	8 (5)	5 (3)	0.61	cytochrome c oxidase, cbb3-type, subunit III [Comamonas testosteroni CNB-2]
368	gi|736326262|ref|WP_034353058.1|	102	80102	14 (6)	8 (5)	0.22	protein-disulfide reductase [Comamonas testosteroni]
369	gi|692398889|gb|KGH29443.1|	101	33335	13 (5)	10 (4)	0.46	stomatin 2 [Comamonas testosteroni]
370	gi|298719335|gb|EFI60304.1|	100	41553	18 (4)	8 (3)	0.26	acetyl-CoA acetyltransferase [Comamonas testosteroni S44]
371	gi|298719081|gb|EFI60051.1|	100	53494	14 (2)	9 (2)	0.13	glycerol kinase [Comamonas testosteroni S44]
372	gi|692389435|gb|KGH20302.1|	100	25430	6 (3)	5 (3)	0.45	pyridoxamine 5'-phosphate oxidase [Comamonas testosteroni]
373	gi|298718249|gb|EFI59235.1|	100	51231	12 (6)	9 (5)	0.45	N-formimino-L-glutamate deiminase [Comamonas testosteroni S44]
374	gi|220713913|gb|EED69281.1|	100	37198	5 (3)	4 (2)	0.29	heat-inducible transcription repressor HrcA [Comamonas testosteroni KF-1]
375	gi|220711083|gb|EED66451.1|	100	32124	6 (3)	4 (2)	0.22	Thymidylate synthase [Comamonas testosteroni KF-1]
376	gi|220713566|gb|EED68934.1|	99	30816	9 (5)	6 (3)	0.51	2-dehydro-3-deoxyphosphooctonate aldolase [Comamonas testosteroni KF-1]
377	gi|298718155|gb|EFI59145.1|	99	59820	13 (5)	10 (5)	0.31	long-chain-fatty-acid--CoA ligase [Comamonas testosteroni S44]
378	gi|371451867|gb|EHN64899.1|	99	19214	7 (2)	6 (2)	0.38	phasin family protein [Comamonas testosteroni ATCC 11996]
379	gi|298717657|gb|EFI58674.1|	98	25406	3 (1)	2 (1)	0.13	isoprenylcysteine carboxyl methyltransferase [Comamonas testosteroni S44]
380	gi|220712910|gb|EED68278.1|	98	20745	9 (6)	5 (4)	0.82	translation elongation factor P [Comamonas testosteroni KF-1]
381	gi|220714835|gb|EED70203.1|	98	22639	7 (4)	6 (4)	0.74	OmpA/MotB domain protein [Comamonas testosteroni KF-1]
382	gi|262209391|gb|ACY33489.1|	97	34652	8 (3)	6 (3)	0.32	2-pyrone-4,6-dicarboxylic acid hydrolase [Comamonas testosteroni CNB-2]
383	gi|692398928|gb|KGH29482.1|	97	23735	8 (4)	4 (2)	0.48	peptidase S41 [Comamonas testosteroni]
384	gi|371454170|gb|EHN67178.1|	96	52195	10 (5)	9 (5)	0.36	S-adenosyl-L-homocysteine hydrolase [Comamonas testosteroni ATCC 11996]
385	gi|949768414|ref|WP_057092497.1|	96	46107	15 (6)	12 (5)	0.41	isocitrate dehydrogenase (NADP(+)) [Comamonas testosteroni]
386	gi|298720923|gb|EFI61867.1|	95	40314	11 (4)	7 (3)	0.27	FAD dependent oxidoreductase [Comamonas testosteroni S44]
387	gi|262207123|gb|ACY31221.1|	94	78679	14 (4)	11 (4)	0.18	CheA signal transduction histidine kinase [Comamonas testosteroni CNB-2]
388	gi|929535526|ref|WP_054075819.1|	94	32072	9 (2)	8 (2)	0.22	hydroxymethylglutaryl-CoA lyase [Comamonas testosteroni]
389	gi|220710105|gb|EED65473.1|	94	30722	13 (4)	8 (2)	0.36	peptidase M48 Ste24p [Comamonas testosteroni KF-1]
390	gi|220710479|gb|EED65847.1|	93	38762	8 (2)	7 (2)	0.18	serine/threonine protein kinase [Comamonas testosteroni KF-1]
391	gi|262209591|gb|ACY33689.1|	93	27409	7 (3)	6 (3)	0.41	RNA methyltransferase, TrmH family, group 3 [Comamonas testosteroni CNB-2]
392	gi|262211274|gb|ACY35372.1|	93	51570	15 (3)	13 (3)	0.2	pyruvate kinase [Comamonas testosteroni CNB-2]
393	gi|298717915|gb|EFI58920.1|	93	32879	2 (1)	1 (1)	0.1	MOSC-like beta barrel [Comamonas testosteroni S44]
394	gi|298719535|gb|EFI60501.1|	93	30305	12 (3)	11 (2)	0.37	hypothetical protein CTS44_16692 [Comamonas testosteroni S44]
395	gi|298721968|gb|EFI62898.1|	93	20614	8 (3)	3 (2)	0.57	isochorismatase hydrolase [Comamonas testosteroni S44]
396	gi|220710069|gb|EED65437.1|	92	26400	8 (4)	6 (3)	0.43	two component transcriptional regulator, winged helix family [Comamonas testosteroni KF-1]
397	gi|220711638|gb|EED67006.1|	92	36296	11 (2)	7 (2)	0.19	Alcohol dehydrogenase zinc-binding domain protein [Comamonas testosteroni KF-1]
398	gi|220714182|gb|EED69550.1|	92	69691	11 (3)	7 (3)	0.15	putative heat-shock chaperone protein [Comamonas testosteroni KF-1]
399	gi|298720938|gb|EFI61882.1|	92	62443	36 (5)	12 (5)	0.29	electron transfer flavoprotein-ubiquinone [Comamonas testosteroni S44]
400	gi|298721431|gb|EFI62368.1|	92	95426	21 (5)	17 (4)	0.14	hypothetical protein CTS44_06738 [Comamonas testosteroni S44]
401	gi|298720311|gb|EFI61263.1|	91	47705	11 (3)	9 (3)	0.22	molybdenum cofactor synthesis domain protein [Comamonas testosteroni S44]
402	gi|814985837|gb|KKI15820.1|	91	34851	14 (4)	7 (2)	0.31	glutathione synthetase [Comamonas testosteroni]
403	gi|692396145|gb|KGH26775.1|	91	57690	13 (4)	9 (3)	0.18	FAD-dependent oxidoreductase [Comamonas testosteroni]
404	gi|220711097|gb|EED66465.1|	91	39131	7 (4)	4 (3)	0.38	Chorismate synthase [Comamonas testosteroni KF-1]
405	gi|298720732|gb|EFI61679.1|	86	41789	11 (3)	8 (3)	0.26	acyl-CoA dehydrogenase-like protein [Comamonas testosteroni S44]
406	gi|220713684|gb|EED69052.1|	90	24818	7 (4)	5 (3)	0.46	3-isopropylmalate dehydratase, small subunit [Comamonas testosteroni KF-1]
407	gi|262211138|gb|ACY35236.1|	90	29696	5 (2)	5 (2)	0.24	preprotein translocase SecA subunit [Comamonas testosteroni CNB-2]
408	gi|814986121|gb|KKI16099.1|	90	27806	7 (2)	5 (2)	0.25	3-deoxy-manno-octulosonate cytidylyltransferase [Comamonas testosteroni]
409	gi|262208721|gb|ACY32819.1|	89	36280	9 (4)	6 (3)	0.3	sulfate ABC transporter, periplasmic [Comamonas testosteroni CNB-2]
410	gi|298720158|gb|EFI61114.1|	89	43026	10 (3)	7 (3)	0.25	peptidase M16-like protein [Comamonas testosteroni S44]
411	gi|298720286|gb|EFI61239.1|	88	51453	8 (3)	6 (3)	0.2	beta-lactamase-like protein [Comamonas testosteroni S44]
412	gi|371452405|gb|EHN65434.1|	88	217749	24 (4)	21 (4)	0.06	alpha-2-macroglobulin-like protein [Comamonas testosteroni ATCC 11996]
413	gi|262207066|gb|ACY31164.1|	88	37062	22 (6)	11 (4)	0.53	extracellular solute-binding protein, family 1 [Comamonas testosteroni CNB-2]
414	gi|298719803|gb|EFI60766.1|	88	25943	5 (2)	5 (2)	0.27	ABC transporter related protein [Comamonas testosteroni S44]
415	gi|220713524|gb|EED68892.1|	88	21023	8 (3)	7 (2)	0.56	peroxiredoxin [Comamonas testosteroni KF-1]
416	gi|262211192|gb|ACY35290.1|	87	63037	14 (5)	11 (4)	0.23	arginyl-tRNA synthetase [Comamonas testosteroni CNB-2]
417	gi|692401149|gb|KGH31657.1|	87	31284	8 (3)	4 (1)	0.22	epimerase [Comamonas testosteroni]
418	gi|262210168|gb|ACY34266.1|	87	39707	15 (6)	12 (5)	0.49	Twin-arginine translocation pathway signal [Comamonas testosteroni CNB-2]
419	gi|262208911|gb|ACY33009.1|	86	42962	10 (3)	6 (2)	0.25	hypothetical conserved protein [Comamonas testosteroni CNB-2]
420	gi|220712519|gb|EED67887.1|	86	28145	15 (4)	9 (4)	0.56	lipoprotein, YaeC family [Comamonas testosteroni KF-1]
421	gi|371454518|gb|EHN67520.1|	85	101115	23 (7)	16 (7)	0.25	methionine synthase [Comamonas testosteroni ATCC 11996]
422	gi|814982069|gb|KKI12099.1|	85	76193	17 (4)	11 (4)	0.18	oligopeptidase A [Comamonas testosteroni]
423	gi|220713097|gb|EED68465.1|	84	31941	6 (2)	5 (2)	0.22	GCN5-related N-acetyltransferase [Comamonas testosteroni KF-1]
424	gi|220710054|gb|EED65422.1|	84	34983	5 (4)	4 (3)	0.44	glycyl-tRNA synthetase, alpha subunit [Comamonas testosteroni KF-1]
425	gi|298719932|gb|EFI60895.1|	84	21480	5 (2)	2 (1)	0.16	peptide methionine sulfoxide reductase [Comamonas testosteroni S44]
426	gi|298720641|gb|EFI61589.1|	83	61894	17 (4)	14 (4)	0.23	transporter [Comamonas testosteroni S44]
427	gi|262208400|gb|ACY32498.1|	83	23800	3 (1)	3 (1)	0.14	hypothetical conserved protein [Comamonas testosteroni CNB-2]
428	gi|298719447|gb|EFI60414.1|	83	42827	7 (3)	6 (3)	0.25	FMN-dependent alpha-hydroxy acid dehydrogenase [Comamonas testosteroni S44]
429	gi|983030284|gb|KWT74320.1|	83	38413	11 (3)	6 (2)	0.18	Quinone oxidoreductase [Comamonas testosteroni]
430	gi|743532106|ref|WP_039048985.1|	82	34007	11 (5)	7 (4)	0.45	peroxidase [Comamonas testosteroni]
431	gi|220714789|gb|EED70157.1|	82	24675	6 (2)	4 (1)	0.14	two component transcriptional regulator, winged helix family [Comamonas testosteroni KF-1]
432	gi|692400995|gb|KGH31513.1|	82	23455	9 (4)	6 (2)	0.31	ABC transporter ATP-binding protein [Comamonas testosteroni]
433	gi|262209121|gb|ACY33219.1|	82	25739	10 (3)	8 (3)	0.44	two component heavy metal response transcriptional regulator [Comamonas testosteroni CNB-2]
434	gi|262210766|gb|ACY34864.1|	81	49617	10 (4)	7 (3)	0.21	UDP-N-acetylmuramoylalanyl-D-glutamyl-2,6-diaminopimelate--D-alanyl-D-alanyl ligase [Comamonas testosteroni CNB-2]
435	gi|692352919|gb|KGG84620.1|	81	41037	9 (3)	7 (3)	0.26	histidinol-phosphate aminotransferase [Comamonas testosteroni]
436	gi|298720967|gb|EFI61911.1|	81	24869	7 (3)	4 (2)	0.29	maleylacetoacetate isomerase [Comamonas testosteroni S44]
437	gi|262207360|gb|ACY31458.1|	80	46921	10 (3)	8 (3)	0.23	histidinol dehydrogenase [Comamonas testosteroni CNB-2]
438	gi|298720502|gb|EFI61453.1|	80	47900	12 (3)	9 (2)	0.22	tryptophanyl-tRNA synthetase [Comamonas testosteroni S44]
439	gi|298719166|gb|EFI60136.1|	80	38985	13 (4)	8 (3)	0.39	fumarylacetoacetate (FAA) hydrolase [Comamonas testosteroni S44]
440	gi|220712913|gb|EED68281.1|	80	30662	5 (3)	4 (2)	0.23	transcriptional regulator, IclR family [Comamonas testosteroni KF-1]
441	gi|298720801|gb|EFI61747.1|	80	65206	19 (5)	14 (5)	0.28	phosphoenolpyruvate-protein phosphotransferase [Comamonas testosteroni S44]
442	gi|262211178|gb|ACY35276.1|	79	41359	6 (2)	5 (2)	0.17	phospho-2-dehydro-3-deoxyheptonate aldolase [Comamonas testosteroni CNB-2]
443	gi|814984853|gb|KKI14845.1|	79	35871	19 (7)	10 (6)	0.7	transaldolase [Comamonas testosteroni]
444	gi|220709850|gb|EED65218.1|	79	14197	6 (2)	4 (2)	0.54	ribosomal protein S11 [Comamonas testosteroni KF-1]
445	gi|371453541|gb|EHN66553.1|	78	53406	3 (1)	3 (1)	0.06	sensory histidine kinase CreC [Comamonas testosteroni ATCC 11996]
446	gi|298718472|gb|EFI59453.1|	78	80848	15 (5)	8 (5)	0.22	toxin secretion ATP-binding protein [Comamonas testosteroni S44]
447	gi|262207326|gb|ACY31424.1|	78	59734	6 (2)	5 (2)	0.11	phosphoglucose isomerase (PGI) [Comamonas testosteroni CNB-2]
448	gi|814983686|gb|KKI13687.1|	78	40792	14 (2)	11 (2)	0.17	membrane protein [Comamonas testosteroni]
449	gi|298720836|gb|EFI61781.1|	78	42548	15 (5)	14 (5)	0.45	threonine dehydratase [Comamonas testosteroni S44]
450	gi|298719714|gb|EFI60678.1|	78	33180	8 (1)	4 (1)	0.1	hypothetical protein CTS44_15948 [Comamonas testosteroni S44]
451	gi|814982425|gb|KKI12443.1|	77	35256	9 (5)	8 (4)	0.43	2-dehydropantoate 2-reductase [Comamonas testosteroni]
452	gi|298718222|gb|EFI59208.1|	77	40427	10 (3)	8 (3)	0.27	FAD linked oxidase-like protein [Comamonas testosteroni S44]
453	gi|692398807|gb|KGH29361.1|	77	44795	11 (3)	7 (2)	0.24	pyridine nucleotide-disulfide oxidoreductase [Comamonas testosteroni]
454	gi|262210542|gb|ACY34640.1|	77	50141	16 (4)	9 (4)	0.29	histidine kinase [Comamonas testosteroni CNB-2]
455	gi|298720849|gb|EFI61794.1|	77	51256	10 (2)	7 (2)	0.13	FAD linked oxidase-like protein [Comamonas testosteroni S44]
456	gi|298718138|gb|EFI59128.1|	76	40720	8 (3)	6 (3)	0.26	Hemin-degrading family protein [Comamonas testosteroni S44]
457	gi|262209933|gb|ACY34031.1|	76	40671	15 (4)	9 (3)	0.37	Pyrrolo-quinoline quinone [Comamonas testosteroni CNB-2]
458	gi|371454150|gb|EHN67158.1|	75	38093	4 (2)	4 (2)	0.18	LysR family transcriptional regulator [Comamonas testosteroni ATCC 11996]
459	gi|220713721|gb|EED69089.1|	75	25265	6 (3)	4 (2)	0.28	3-oxoacyl-(acyl-carrier-protein) reductase [Comamonas testosteroni KF-1]
460	gi|298722463|gb|EFI63383.1|	75	40020	8 (3)	7 (3)	0.27	gram-negative type outer membrane porin protein [Comamonas testosteroni S44]
461	gi|220714770|gb|EED70138.1|	75	52807	15 (5)	9 (4)	0.27	chromosomal replication initiator protein DnaA [Comamonas testosteroni KF-1]
462	gi|298719726|gb|EFI60690.1|	75	85966	20 (4)	15 (4)	0.16	surface antigen (D15) [Comamonas testosteroni S44]
463	gi|220711594|gb|EED66962.1|	75	19547	9 (1)	5 (1)	0.17	transcriptional regulator, BadM/Rrf2 family [Comamonas testosteroni KF-1]
464	gi|736379795|ref|WP_034404316.1|	74	33376	15 (3)	10 (3)	0.33	MULTISPECIES: phenylalanine 4-monooxygenase [Comamonas]
465	gi|298718560|gb|EFI59536.1|	72	48749	4 (3)	4 (3)	0.22	sulfate adenylyltransferase, large subunit [Comamonas testosteroni S44]
466	gi|298721351|gb|EFI62293.1|	73	42225	10 (5)	8 (5)	0.46	Cupin 4 [Comamonas testosteroni S44]
467	gi|262211437|gb|ACY35535.1|	72	107981	32 (3)	24 (3)	0.09	DNA topoisomerase III [Comamonas testosteroni CNB-2]
468	gi|220713690|gb|EED69058.1|	65	46684	13 (2)	8 (2)	0.15	tryptophan synthase, beta subunit [Comamonas testosteroni KF-1]
469	gi|262207386|gb|ACY31484.1|	71	39519	5 (3)	4 (2)	0.17	peptidase S1 and S6, chymotrypsin/Hap [Comamonas testosteroni CNB-2]
470	gi|220712476|gb|EED67844.1|	71	23701	4 (2)	3 (2)	0.3	phosphoribosyltransferase [Comamonas testosteroni KF-1]
471	gi|262207646|gb|ACY31744.1|	71	32427	12 (2)	8 (2)	0.22	acetyl-CoA carboxylase, carboxyl transferase [Comamonas testosteroni CNB-2]
472	gi|262210918|gb|ACY35016.1|	71	40884	5 (3)	5 (3)	0.26	hypothetical conserved protein [Comamonas testosteroni CNB-2]
473	gi|262210761|gb|ACY34859.1|	70	50419	11 (4)	7 (3)	0.21	UDP-N-acetylmuramate--alanine ligase [Comamonas testosteroni CNB-2]
474	gi|220713446|gb|EED68814.1|	70	46322	8 (3)	7 (2)	0.15	ATP-dependent Clp protease, ATP-binding subunit ClpX [Comamonas testosteroni KF-1]
475	gi|220714053|gb|EED69421.1|	69	27417	3 (3)	2 (2)	0.26	protein of unknown function DUF140 [Comamonas testosteroni KF-1]
476	gi|298719955|gb|EFI60917.1|	70	23162	6 (2)	4 (2)	0.31	putative transcriptional regulator, Crp/Fnr [Comamonas testosteroni S44]
477	gi|298722479|gb|EFI63399.1|	70	26335	10 (5)	7 (4)	0.61	ribosome biogenesis GTP-binding protein YsxC [Comamonas testosteroni S44]
478	gi|262207406|gb|ACY31504.1|	70	29034	4 (2)	4 (2)	0.24	hypothetical conserved protein [Comamonas testosteroni CNB-2]
479	gi|220710460|gb|EED65828.1|	70	48399	17 (6)	12 (6)	0.49	seryl-tRNA synthetase [Comamonas testosteroni KF-1]
480	gi|262209965|gb|ACY34063.1|	69	30437	12 (5)	5 (3)	0.51	Heat shock protein [Comamonas testosteroni CNB-2]
481	gi|220714624|gb|EED69992.1|	69	54977	8 (3)	5 (1)	0.12	histidine ammonia-lyase [Comamonas testosteroni KF-1]
482	gi|298722442|gb|EFI63362.1|	69	35994	25 (5)	9 (3)	0.42	luciferase-like protein [Comamonas testosteroni S44]
483	gi|692360106|gb|KGG91697.1|	68	40522	8 (2)	7 (2)	0.17	membrane protein [Comamonas testosteroni]
484	gi|298720642|gb|EFI61590.1|	68	61122	10 (2)	7 (1)	0.05	transport ATP-binding protein cydD [Comamonas testosteroni S44]
485	gi|220714477|gb|EED69845.1|	68	17921	5 (3)	3 (2)	0.41	ribosomal protein S7 [Comamonas testosteroni KF-1]
486	gi|929533393|ref|WP_054073690.1|	67	35430	7 (4)	4 (2)	0.31	MBL fold metallo-hydrolase [Comamonas testosteroni]
487	gi|220711013|gb|EED66381.1|	67	31286	6 (2)	5 (2)	0.22	short-chain dehydrogenase/reductase SDR [Comamonas testosteroni KF-1]
488	gi|692401807|gb|KGH32314.1|	67	81540	21 (3)	12 (3)	0.13	DNA mismatch repair protein MutL [Comamonas testosteroni]
489	gi|298720590|gb|EFI61539.1|	67	47790	5 (2)	4 (1)	0.07	major facilitator transporter [Comamonas testosteroni S44]
490	gi|262209834|gb|ACY33932.1|	67	41312	3 (1)	3 (1)	0.08	ABC-2 type transporter [Comamonas testosteroni CNB-2]
491	gi|220714942|gb|EED70310.1|	66	13562	4 (2)	4 (2)	0.57	ribosomal subunit interface protein, putative [Comamonas testosteroni KF-1]
492	gi|262208991|gb|ACY33089.1|	66	44332	4 (2)	3 (2)	0.15	aminotransferase, class I and II [Comamonas testosteroni CNB-2]
493	gi|220714416|gb|EED69784.1|	66	24069	5 (2)	4 (2)	0.3	two component transcriptional regulator, Fis family [Comamonas testosteroni KF-1]
494	gi|371451950|gb|EHN64982.1|	66	65970	11 (3)	10 (3)	0.16	hypothetical protein CTATCC11996_14313 [Comamonas testosteroni ATCC 11996]
495	gi|220713810|gb|EED69178.1|	65	34478	4 (2)	3 (2)	0.2	thioredoxin reductase [Comamonas testosteroni KF-1]
496	gi|692360326|gb|KGG91915.1|	65	69950	10 (1)	10 (1)	0.05	translation elongation factor [Comamonas testosteroni]
497	gi|262207769|gb|ACY31867.1|	65	47289	10 (2)	9 (2)	0.14	diguanylate phosphodiesterase [Comamonas testosteroni CNB-2]
498	gi|262207314|gb|ACY31412.1|	65	12850	1 (1)	1 (1)	0.27	CyaY protein [Comamonas testosteroni CNB-2]
499	gi|949771471|ref|WP_057094419.1|	64	113363	15 (3)	14 (3)	0.09	acriflavine resistance protein B [Comamonas testosteroni]
500	gi|692369583|gb|KGH00936.1|	64	32870	3 (1)	2 (1)	0.1	16S rRNA methyltransferase [Comamonas testosteroni]
501	gi|298718988|gb|EFI59958.1|	64	28658	4 (2)	4 (2)	0.25	ATP-binding protein of ABC transporter [Comamonas testosteroni S44]
502	gi|298721244|gb|EFI62186.1|	64	38594	7 (2)	6 (2)	0.18	riboflavin biosynthesis protein RibD [Comamonas testosteroni S44]
503	gi|220710835|gb|EED66203.1|	64	72787	17 (3)	10 (2)	0.09	thiamine biosynthesis protein ThiC [Comamonas testosteroni KF-1]
504	gi|220711332|gb|EED66700.1|	63	45033	9 (2)	6 (2)	0.15	Extracellular ligand-binding receptor [Comamonas testosteroni KF-1]
505	gi|692350043|gb|KGG81851.1|	63	68184	15 (1)	10 (1)	0.05	histidine kinase [Comamonas testosteroni]
506	gi|298718388|gb|EFI59371.1|	59	30188	6 (3)	4 (3)	0.37	NADPH-dependent FMN reductase [Comamonas testosteroni S44]
507	gi|298722340|gb|EFI63260.1|	63	60644	12 (5)	10 (5)	0.3	peptide chain release factor 3 [Comamonas testosteroni S44]
508	gi|298720432|gb|EFI61383.1|	63	50960	7 (1)	5 (1)	0.06	hypothetical protein CTS44_11788 [Comamonas testosteroni S44]
509	gi|220710014|gb|EED65382.1|	62	25875	4 (3)	4 (3)	0.44	Glutathione S-transferase domain protein [Comamonas testosteroni KF-1]
510	gi|298722035|gb|EFI62965.1|	62	53479	18 (3)	9 (2)	0.13	amidohydrolase [Comamonas testosteroni S44]
511	gi|220713736|gb|EED69104.1|	62	31995	7 (2)	5 (2)	0.22	7-cyano-7-deazaguanine reductase [Comamonas testosteroni KF-1]
512	gi|262206681|gb|ACY30779.1|	62	59462	17 (2)	13 (2)	0.11	methyl-accepting chemotaxis sensory transducer [Comamonas testosteroni CNB-2]
513	gi|917749486|ref|WP_052263660.1|	62	100055	12 (4)	11 (4)	0.14	bifunctional uridylyltransferase/uridylyl-removing protein [Comamonas testosteroni]
514	gi|672605489|gb|AIJ44460.1|	62	58153	12 (1)	7 (1)	0.06	NAD(P) transhydrogenase subunit alpha [Comamonas testosteroni TK102]
515	gi|298722562|gb|EFI63482.1|	61	36989	6 (1)	5 (1)	0.09	4-hydroxythreonine-4-phosphate dehydrogenase [Comamonas testosteroni S44]
516	gi|298718634|gb|EFI59609.1|	61	62079	14 (2)	8 (1)	0.11	acyl-CoA dehydrogenase domain-containing protein [Comamonas testosteroni S44]
517	gi|262208783|gb|ACY32881.1|	61	41823	8 (4)	7 (3)	0.26	AFG1-like ATPase [Comamonas testosteroni CNB-2]
518	gi|298720753|gb|EFI61700.1|	61	30263	8 (2)	6 (2)	0.23	hypothetical protein CTS44_11175 [Comamonas testosteroni S44]
519	gi|262208798|gb|ACY32896.1|	61	74739	4 (2)	4 (2)	0.09	cytochrome c oxidase, subunit I [Comamonas testosteroni CNB-2]
520	gi|220710463|gb|EED65831.1|	60	30167	3 (1)	2 (1)	0.11	transcriptional regulator, IclR family [Comamonas testosteroni KF-1]
521	gi|692358987|gb|KGG90590.1|	60	50787	11 (1)	9 (1)	0.06	peptidase C69 [Comamonas testosteroni]
522	gi|298719964|gb|EFI60926.1|	60	38581	3 (1)	3 (1)	0.09	adenosine deaminase [Comamonas testosteroni S44]
523	gi|692358376|gb|KGG89983.1|	60	51739	8 (4)	8 (4)	0.28	peptidase C69 [Comamonas testosteroni]
524	gi|298722298|gb|EFI63218.1|	60	40807	4 (1)	4 (1)	0.08	acyl-CoA dehydrogenase-like protein [Comamonas testosteroni S44]
525	gi|220714300|gb|EED69668.1|	60	39660	8 (3)	6 (3)	0.27	response regulator receiver modulated CheB methylesterase [Comamonas testosteroni KF-1]
526	gi|220715036|gb|EED70404.1|	60	36808	3 (2)	2 (2)	0.19	Aspartyl/Asparaginyl beta-hydroxylase [Comamonas testosteroni KF-1]
527	gi|262208310|gb|ACY32408.1|	60	62366	4 (1)	4 (1)	0.05	2-isopropylmalate synthase [Comamonas testosteroni CNB-2]
528	gi|692395801|gb|KGH26431.1|	60	12063	2 (1)	2 (1)	0.28	hypothetical protein P353_19895 [Comamonas testosteroni]
529	gi|757789666|ref|WP_043007440.1|	59	22451	4 (1)	2 (1)	0.15	alpha/beta hydrolase [Comamonas testosteroni]
530	gi|220711229|gb|EED66597.1|	59	23858	4 (1)	3 (1)	0.14	transcriptional regulator, LuxR family [Comamonas testosteroni KF-1]
531	gi|220712397|gb|EED67765.1|	59	50030	8 (2)	6 (2)	0.14	amino-acid N-acetyltransferase [Comamonas testosteroni KF-1]
532	gi|262206994|gb|ACY31092.1|	59	28931	3 (1)	3 (1)	0.11	cytochrome c, class I [Comamonas testosteroni CNB-2]
533	gi|262209335|gb|ACY33433.1|	59	37533	7 (2)	7 (2)	0.18	Patatin [Comamonas testosteroni CNB-2]
534	gi|298719981|gb|EFI60943.1|	58	43418	18 (5)	7 (4)	0.44	monooxygenase, FAD-binding protein [Comamonas testosteroni S44]
535	gi|220713574|gb|EED68942.1|	58	46437	8 (2)	6 (2)	0.15	diguanylate phosphodiesterase [Comamonas testosteroni KF-1]
536	gi|298722662|gb|EFI63581.1|	58	100811	9 (4)	8 (4)	0.14	leucyl-tRNA synthetase [Comamonas testosteroni S44]
537	gi|298722691|gb|EFI63609.1|	58	33931	4 (2)	4 (2)	0.2	glycine cleavage T protein (aminomethyltransferase) [Comamonas testosteroni S44]
538	gi|262211086|gb|ACY35184.1|	58	17668	5 (3)	4 (2)	0.42	ribosomal protein L6 [Comamonas testosteroni CNB-2]
539	gi|371450468|gb|EHN63517.1|	58	59998	6 (1)	5 (1)	0.05	NAD+ synthetase [Comamonas testosteroni ATCC 11996]
540	gi|220713713|gb|EED69081.1|	58	37368	12 (2)	9 (2)	0.18	signal peptidase I [Comamonas testosteroni KF-1]
541	gi|371453519|gb|EHN66531.1|	57	32527	17 (1)	13 (1)	0.1	methyl-accepting chemotaxis sensory transducer, partial [Comamonas testosteroni ATCC 11996]
542	gi|262209338|gb|ACY33436.1|	57	131082	22 (3)	21 (3)	0.08	chromosome segregation protein SMC [Comamonas testosteroni CNB-2]
543	gi|262207825|gb|ACY31923.1|	57	55244	11 (4)	8 (4)	0.26	FAD-dependent pyridine nucleotide-disulphide [Comamonas testosteroni CNB-2]
544	gi|220710628|gb|EED65996.1|	54	47147	5 (2)	4 (2)	0.14	Hydroxypyruvate reductase [Comamonas testosteroni KF-1]
545	gi|692385846|gb|KGH16854.1|	57	34131	10 (2)	7 (2)	0.2	choloylglycine hydrolase [Comamonas testosteroni]
546	gi|220713624|gb|EED68992.1|	56	74325	5 (4)	4 (3)	0.19	proton-translocating NADH-quinone oxidoreductase, chain L [Comamonas testosteroni KF-1]
547	gi|262207297|gb|ACY31395.1|	56	62787	6 (1)	6 (1)	0.05	NAD+ synthetase [Comamonas testosteroni CNB-2]
548	gi|736345857|ref|WP_034371860.1|	56	41935	9 (2)	9 (2)	0.16	cytosine deaminase [Comamonas testosteroni]
549	gi|298718447|gb|EFI59428.1|	55	40439	7 (2)	7 (2)	0.17	FMN-dependent alpha-hydroxy acid dehydrogenase [Comamonas testosteroni S44]
550	gi|220712412|gb|EED67780.1|	55	41666	6 (3)	5 (3)	0.26	sulfate ABC transporter, ATPase subunit [Comamonas testosteroni KF-1]
551	gi|262207522|gb|ACY31620.1|	55	24929	7 (3)	5 (3)	0.46	hypothetical conserved protein [Comamonas testosteroni CNB-2]
552	gi|298720822|gb|EFI61767.1|	55	48602	9 (3)	7 (2)	0.14	glutathione reductase [Comamonas testosteroni S44]
553	gi|757786500|ref|WP_043004333.1|	55	36819	12 (2)	10 (2)	0.19	hypothetical protein [Comamonas testosteroni]
554	gi|220714225|gb|EED69593.1|	55	15604	4 (1)	3 (1)	0.22	ribosomal protein L13 [Comamonas testosteroni KF-1]
555	gi|220713622|gb|EED68990.1|	55	53282	4 (1)	2 (1)	0.06	proton-translocating NADH-quinone oxidoreductase, chain N [Comamonas testosteroni KF-1]
556	gi|220714769|gb|EED70137.1|	55	40846	6 (2)	4 (2)	0.17	DNA polymerase III, beta subunit [Comamonas testosteroni KF-1]
557	gi|262211379|gb|ACY35477.1|	55	33452	5 (2)	5 (2)	0.21	methionyl-tRNA formyltransferase [Comamonas testosteroni CNB-2]
558	gi|262208258|gb|ACY32356.1|	55	25043	5 (1)	3 (1)	0.13	thymidylate kinase [Comamonas testosteroni CNB-2]
559	gi|736340450|ref|WP_034366760.1|	55	35355	12 (2)	11 (2)	0.2	ATPase/protein kinase [Comamonas testosteroni]
560	gi|371453793|gb|EHN66805.1|	54	86510	7 (1)	5 (1)	0.04	ATPase P [Comamonas testosteroni ATCC 11996]
561	gi|262211411|gb|ACY35509.1|	54	43079	4 (2)	2 (1)	0.16	major facilitator superfamily MFS_1 [Comamonas testosteroni CNB-2]
562	gi|692395969|gb|KGH26599.1|	54	27986	14 (2)	7 (2)	0.25	7-cyano-7-deazaguanine synthase [Comamonas testosteroni]
563	gi|917749372|ref|WP_052263546.1|	54	38043	8 (1)	5 (1)	0.09	ferredoxin--NADP(+) reductase [Comamonas testosteroni]
564	gi|220713323|gb|EED68691.1|	54	23400	3 (2)	3 (2)	0.31	conserved hypothetical protein [Comamonas testosteroni KF-1]
565	gi|672610105|gb|AIJ49076.1|	54	28515	5 (2)	5 (2)	0.25	enoyl-CoA hydratase [Comamonas testosteroni TK102]
566	gi|298720873|gb|EFI61818.1|	53	41143	7 (4)	7 (4)	0.36	beta-ketothiolase [Comamonas testosteroni S44]
567	gi|298718838|gb|EFI59811.1|	54	39744	6 (4)	5 (3)	0.38	tartrate dehydrogenase [Comamonas testosteroni S44]
568	gi|371451696|gb|EHN64731.1|	53	67997	9 (1)	8 (1)	0.05	butyryl-CoA dehydrogenase [Comamonas testosteroni ATCC 11996]
569	gi|220710182|gb|EED65550.1|	53	52713	3 (2)	3 (2)	0.13	UDP-N-acetylmuramate [Comamonas testosteroni KF-1]
570	gi|298721988|gb|EFI62918.1|	53	55764	14 (2)	11 (2)	0.12	ribonuclease, Rne/Rng family [Comamonas testosteroni S44]
571	gi|692351022|gb|KGG82794.1|	53	43297	9 (2)	6 (2)	0.16	phosphohydrolase [Comamonas testosteroni]
572	gi|220714834|gb|EED70202.1|	53	23684	8 (3)	7 (2)	0.3	two component transcriptional regulator, LuxR family [Comamonas testosteroni KF-1]
573	gi|220713615|gb|EED68983.1|	53	26298	5 (1)	5 (1)	0.13	ABC transporter related [Comamonas testosteroni KF-1]
574	gi|220710099|gb|EED65467.1|	53	27279	4 (2)	4 (2)	0.26	ABC transporter related [Comamonas testosteroni KF-1]
575	gi|262210922|gb|ACY35020.1|	53	26328	6 (2)	5 (2)	0.27	hypothetical protein CtCNB1_4274 [Comamonas testosteroni CNB-2]
576	gi|220714934|gb|EED70302.1|	52	35920	16 (1)	6 (1)	0.09	HPr kinase [Comamonas testosteroni KF-1]
577	gi|692401754|gb|KGH32261.1|	52	25438	5 (1)	5 (1)	0.13	triosephosphate isomerase [Comamonas testosteroni]
578	gi|220713821|gb|EED69189.1|	52	44164	4 (1)	3 (1)	0.07	acyl-CoA dehydrogenase domain protein [Comamonas testosteroni KF-1]
579	gi|298720751|gb|EFI61698.1|	52	41496	16 (5)	13 (5)	0.47	hypothetical protein CTS44_11165 [Comamonas testosteroni S44]
580	gi|220714471|gb|EED69839.1|	52	11288	8 (1)	5 (1)	0.3	Ribosomal protein L25/L23 [Comamonas testosteroni KF-1]
581	gi|220712854|gb|EED68222.1|	52	41709	9 (1)	5 (1)	0.08	ATPase associated with various cellular activities AAA_5 [Comamonas testosteroni KF-1]
582	gi|736338482|ref|WP_034364861.1|	52	38772	7 (2)	5 (2)	0.18	ribosomal large subunit pseudouridine synthase C [Comamonas testosteroni]
583	gi|220713858|gb|EED69226.1|	52	24017	5 (2)	3 (1)	0.14	Sua5/YciO/YrdC/YwlC family protein [Comamonas testosteroni KF-1]
584	gi|298719439|gb|EFI60406.1|	52	88639	10 (2)	9 (2)	0.08	hypothetical protein CTS44_16907 [Comamonas testosteroni S44]
585	gi|298721471|gb|EFI62408.1|	51	42019	11 (2)	9 (2)	0.16	tRNA synthetase, class II (G, H, P and S) [Comamonas testosteroni S44]
586	gi|220714260|gb|EED69628.1|	51	33929	5 (2)	3 (1)	0.2	D-isomer specific 2-hydroxyacid dehydrogenase NAD-binding [Comamonas testosteroni KF-1]
587	gi|220714761|gb|EED70129.1|	51	112624	13 (2)	10 (2)	0.06	heavy metal efflux pump, CzcA family [Comamonas testosteroni KF-1]
588	gi|692398853|gb|KGH29407.1|	51	33028	10 (1)	5 (1)	0.1	ADP-ribosylglycohydrolase [Comamonas testosteroni]
589	gi|262210658|gb|ACY34756.1|	51	30696	9 (3)	8 (3)	0.36	nicotinate-nucleotide pyrophosphorylase [Comamonas testosteroni CNB-2]
590	gi|298718914|gb|EFI59886.1|	51	64618	5 (1)	4 (1)	0.05	acyl-CoA dehydrogenase-like protein [Comamonas testosteroni S44]
591	gi|929533199|ref|WP_054073496.1|	51	64506	23 (3)	16 (3)	0.16	DNA repair protein RecN [Comamonas testosteroni]
592	gi|220714453|gb|EED69821.1|	50	36991	6 (2)	5 (1)	0.09	lipoic acid synthetase [Comamonas testosteroni KF-1]
593	gi|298720750|gb|EFI61697.1|	50	53066	6 (2)	5 (2)	0.13	putative transmembrane oxidoreductase protein [Comamonas testosteroni S44]
594	gi|692401665|gb|KGH32172.1|	50	20353	6 (1)	3 (1)	0.17	hypothetical protein P353_02660 [Comamonas testosteroni]
595	gi|736323243|ref|WP_034350075.1|	50	62213	15 (1)	12 (1)	0.05	methyl-accepting chemotaxis protein [Comamonas testosteroni]
596	gi|262207631|gb|ACY31729.1|	50	40823	12 (3)	9 (3)	0.26	GTP-binding protein Era [Comamonas testosteroni CNB-2]
597	gi|692350813|gb|KGG82586.1|	50	31639	7 (1)	7 (1)	0.11	tryptophan 2,3-dioxygenase [Comamonas testosteroni]
598	gi|262210083|gb|ACY34181.1|	50	33718	6 (3)	4 (2)	0.21	2-nitropropane dioxygenase, NPD [Comamonas testosteroni CNB-2]
599	gi|262209385|gb|ACY33483.1|	49	33875	3 (1)	3 (1)	0.1	Extradiol ring-cleavage dioxygenase, class III [Comamonas testosteroni CNB-2]
600	gi|262210266|gb|ACY34364.1|	45	23307	5 (2)	4 (2)	0.31	NAD-dependent epimerase/dehydratase [Comamonas testosteroni CNB-2]
601	gi|220713948|gb|EED69316.1|	49	53905	11 (1)	7 (1)	0.06	extracellular solute-binding protein family 5 [Comamonas testosteroni KF-1]
602	gi|914787068|gb|KOC24369.1|	49	59106	20 (2)	16 (2)	0.11	hypothetical protein GL58_05280 [Comamonas testosteroni]
603	gi|220712218|gb|EED67586.1|	49	96589	10 (1)	6 (1)	0.03	PAS/PAC sensor signal transduction histidine kinase [Comamonas testosteroni KF-1]
604	gi|262207215|gb|ACY31313.1|	49	27156	10 (2)	7 (2)	0.26	LamB/YcsF [Comamonas testosteroni CNB-2]
605	gi|692400519|gb|KGH31057.1|	49	35394	4 (2)	3 (2)	0.2	UDP-3-O-(3-hydroxymyristoyl) glucosamine N-acyltransferase [Comamonas testosteroni]
606	gi|692398976|gb|KGH29530.1|	49	35920	5 (1)	4 (1)	0.09	LysR family transcriptional regulator [Comamonas testosteroni]
607	gi|220710671|gb|EED66039.1|	49	52309	3 (1)	2 (1)	0.06	DEAD/DEAH box helicase domain protein [Comamonas testosteroni KF-1]
608	gi|262208598|gb|ACY32696.1|	49	48106	5 (2)	4 (2)	0.14	hypothetical conserved protein [Comamonas testosteroni CNB-2]
609	gi|220711121|gb|EED66489.1|	49	43904	3 (1)	3 (1)	0.08	lipid-A-disaccharide synthase [Comamonas testosteroni KF-1]
610	gi|220709954|gb|EED65322.1|	48	79432	13 (1)	6 (1)	0.04	RNA-binding S4 domain protein [Comamonas testosteroni KF-1]
611	gi|54606675|dbj|BAD66694.1|	48	44811	9 (2)	5 (2)	0.15	probable acyl-CoA thiolase [Comamonas testosteroni]
612	gi|262206683|gb|ACY30781.1|	48	22553	7 (2)	4 (2)	0.32	glutathione S-transferase-like protein [Comamonas testosteroni CNB-2]
613	gi|262211183|gb|ACY35281.1|	48	47526	6 (2)	6 (2)	0.14	putative RNA methylase [Comamonas testosteroni CNB-2]
614	gi|220713803|gb|EED69171.1|	48	39155	7 (2)	6 (2)	0.18	inner-membrane translocator [Comamonas testosteroni KF-1]
615	gi|672606158|gb|AIJ45129.1|	48	38583	6 (2)	5 (2)	0.18	riboflavin kinase [Comamonas testosteroni TK102]
616	gi|262207185|gb|ACY31283.1|	48	30311	3 (2)	3 (2)	0.23	5,10-methylenetetrahydrofolate reductase [Comamonas testosteroni CNB-2]
617	gi|298720108|gb|EFI61065.1|	48	41599	15 (3)	9 (2)	0.26	tRNA-specific 2-thiouridylase MnmA [Comamonas testosteroni S44]
618	gi|262209692|gb|ACY33790.1|	48	25208	6 (3)	6 (3)	0.45	2OG-Fe(II) oxygenase [Comamonas testosteroni CNB-2]
619	gi|262207661|gb|ACY31759.1|	48	13775	6 (1)	4 (1)	0.25	ribosomal protein S6 [Comamonas testosteroni CNB-2]
620	gi|692355214|gb|KGG86861.1|	47	39697	10 (1)	8 (1)	0.08	S-(hydroxymethyl)glutathione dehydrogenase [Comamonas testosteroni]
621	gi|220713255|gb|EED68623.1|	47	40176	7 (1)	7 (1)	0.08	chorismate mutase [Comamonas testosteroni KF-1]
622	gi|757788841|ref|WP_043006631.1|	46	37816	11 (1)	7 (1)	0.09	DNA polymerase III subunit delta [Comamonas testosteroni]
623	gi|220713927|gb|EED69295.1|	46	32252	7 (1)	4 (1)	0.1	ATP-NAD/AcoX kinase [Comamonas testosteroni KF-1]
624	gi|298718409|gb|EFI59392.1|	46	26355	6 (2)	5 (2)	0.27	putative periplasmic/secreted protein [Comamonas testosteroni S44]
625	gi|298721833|gb|EFI62764.1|	46	33713	11 (1)	5 (1)	0.1	transcriptional regulator, Crp/Fnr family protein [Comamonas testosteroni S44]
626	gi|298719350|gb|EFI60319.1|	46	33048	2 (2)	2 (2)	0.21	D-isomer specific 2-hydroxyacid dehydrogenase [Comamonas testosteroni S44]
627	gi|220714609|gb|EED69977.1|	46	38826	5 (3)	5 (3)	0.28	homocysteine S-methyltransferase [Comamonas testosteroni KF-1]
628	gi|371453388|gb|EHN66404.1|	45	25203	6 (2)	5 (2)	0.28	orotate phosphoribosyltransferase [Comamonas testosteroni ATCC 11996]
629	gi|220712477|gb|EED67845.1|	45	45933	9 (2)	6 (2)	0.15	amidase, hydantoinase/carbamoylase family [Comamonas testosteroni KF-1]
630	gi|262209984|gb|ACY34082.1|	45	19848	8 (3)	6 (2)	0.6	NusB antitermination factor [Comamonas testosteroni CNB-2]
631	gi|262206715|gb|ACY30813.1|	45	61314	11 (2)	8 (2)	0.11	Enoyl-CoA hydratase/isomerase [Comamonas testosteroni CNB-2]
632	gi|220710891|gb|EED66259.1|	45	42008	7 (2)	4 (1)	0.16	cytochrome d ubiquinol oxidase, subunit II [Comamonas testosteroni KF-1]
633	gi|517872605|ref|WP_019042813.1|	45	42408	6 (2)	6 (2)	0.16	aminotransferase [Comamonas testosteroni]
634	gi|220714224|gb|EED69592.1|	45	14260	4 (1)	4 (1)	0.24	ribosomal protein S9 [Comamonas testosteroni KF-1]
635	gi|298720982|gb|EFI61926.1|	45	43536	9 (2)	6 (2)	0.16	succinyl-diaminopimelate desuccinylase [Comamonas testosteroni S44]
636	gi|692380552|gb|KGH11672.1|	45	51935	12 (1)	7 (1)	0.06	histidine kinase [Comamonas testosteroni]
637	gi|814984671|gb|KKI14663.1|	44	79834	15 (2)	12 (2)	0.08	cytochrome C biogenesis protein ResB [Comamonas testosteroni]
638	gi|298717662|gb|EFI58679.1|	44	32583	1 (1)	1 (1)	0.1	copper resistance protein CopD [Comamonas testosteroni S44]
639	gi|220709835|gb|EED65203.1|	44	27821	8 (2)	5 (2)	0.25	transcriptional regulator, DeoR family [Comamonas testosteroni KF-1]
640	gi|220710459|gb|EED65827.1|	44	35711	7 (2)	6 (2)	0.19	hydroxymethylbutenyl pyrophosphate reductase [Comamonas testosteroni KF-1]
641	gi|220713495|gb|EED68863.1|	43	36702	4 (1)	3 (1)	0.09	acetyl-CoA carboxylase, carboxyl transferase, alpha subunit [Comamonas testosteroni KF-1]
642	gi|371452479|gb|EHN65508.1|	43	59689	5 (1)	4 (1)	0.06	Na/Pi-cotransporter II-related protein [Comamonas testosteroni ATCC 11996]
643	gi|262207034|gb|ACY31132.1|	43	44030	6 (3)	5 (3)	0.24	queuine tRNA-ribosyltransferase [Comamonas testosteroni CNB-2]
644	gi|692357370|gb|KGG88992.1|	43	80811	11 (2)	9 (2)	0.08	TonB-denpendent receptor [Comamonas testosteroni]
645	gi|220709903|gb|EED65271.1|	43	31835	8 (2)	7 (2)	0.22	formyltetrahydrofolate deformylase [Comamonas testosteroni KF-1]
646	gi|692352275|gb|KGG83985.1|	43	56651	9 (2)	9 (2)	0.12	pseudouridine synthase [Comamonas testosteroni]
647	gi|262209623|gb|ACY33721.1|	43	29656	9 (2)	4 (1)	0.11	phosphomethylpyrimidine kinase [Comamonas testosteroni CNB-2]
648	gi|298719281|gb|EFI60250.1|	42	83189	14 (3)	10 (3)	0.12	catecholate siderophore receptor Fiu [Comamonas testosteroni S44]
649	gi|262208389|gb|ACY32487.1|	42	37810	4 (2)	3 (2)	0.18	peptidase U61, LD-carboxypeptidase A [Comamonas testosteroni CNB-2]
650	gi|220710860|gb|EED66228.1|	42	8531	2 (1)	2 (1)	0.41	ribosomal protein S21 [Comamonas testosteroni KF-1]
651	gi|298720583|gb|EFI61532.1|	42	24259	5 (1)	3 (1)	0.14	isochorismatase hydrolase [Comamonas testosteroni S44]
652	gi|914783231|gb|KOC20559.1|	42	43433	19 (1)	7 (1)	0.08	cytidyltransferase [Comamonas testosteroni]
653	gi|220712368|gb|EED67736.1|	42	114654	7 (1)	7 (1)	0.03	transporter, hydrophobe/amphiphile efflux-1 (HAE1) family [Comamonas testosteroni KF-1]
654	gi|220712193|gb|EED67561.1|	42	31001	4 (1)	2 (1)	0.11	aldo/keto reductase [Comamonas testosteroni KF-1]
655	gi|371454636|gb|EHN67638.1|	42	63692	10 (2)	7 (2)	0.11	inner membrane insertion protein [Comamonas testosteroni ATCC 11996]
656	gi|262207552|gb|ACY31650.1|	42	36363	52 (2)	5 (2)	0.19	ribosome small subunit-dependent GTPase A [Comamonas testosteroni CNB-2]
657	gi|262209631|gb|ACY33729.1|	42	63985	8 (1)	7 (1)	0.05	methyl-accepting chemotaxis sensory transducer [Comamonas testosteroni CNB-2]
658	gi|220711636|gb|EED67004.1|	41	27833	7 (2)	6 (2)	0.25	short-chain dehydrogenase/reductase SDR [Comamonas testosteroni KF-1]
659	gi|692399784|gb|KGH30334.1|	41	91063	16 (1)	10 (1)	0.04	ABC transporter permease [Comamonas testosteroni]
660	gi|915708876|ref|WP_050872056.1|	41	29251	44 (1)	4 (1)	0.11	GntR family transcriptional regulator [Comamonas testosteroni]
661	gi|262210939|gb|ACY35037.1|	41	36963	2 (1)	2 (1)	0.09	PhoH-like protein [Comamonas testosteroni CNB-2]
662	gi|220709853|gb|EED65221.1|	41	14345	2 (1)	2 (1)	0.24	ribosomal protein L17 [Comamonas testosteroni KF-1]
663	gi|262208719|gb|ACY32817.1|	41	34489	7 (3)	7 (3)	0.32	transcriptional regulator, LysR family [Comamonas testosteroni CNB-2]
664	gi|692363108|gb|KGG94633.1|	41	35342	5 (1)	5 (1)	0.09	formate dehydrogenase accessory protein FdhE [Comamonas testosteroni]
665	gi|220710900|gb|EED66268.1|	41	22500	3 (1)	3 (1)	0.15	ArsR family transcriptional regulator [Comamonas testosteroni KF-1]
666	gi|298718884|gb|EFI59856.1|	41	30421	4 (1)	4 (1)	0.11	shikimate 5-dehydrogenase [Comamonas testosteroni S44]
667	gi|220713704|gb|EED69072.1|	41	37537	2 (1)	2 (1)	0.09	6-phosphofructokinase [Comamonas testosteroni KF-1]
668	gi|220710158|gb|EED65526.1|	41	43054	5 (2)	4 (1)	0.16	phospho-N-acetylmuramoyl-pentapeptide-transferase [Comamonas testosteroni KF-1]
669	gi|262208288|gb|ACY32386.1|	41	38371	9 (1)	5 (1)	0.09	molybdenum cofactor biosynthesis protein A [Comamonas testosteroni CNB-2]
670	gi|983024401|gb|KWT68685.1|	41	34015	4 (1)	3 (1)	0.1	hypothetical protein APV28_2822 [Comamonas testosteroni]
671	gi|743533183|ref|WP_039050051.1|	40	41491	7 (1)	5 (1)	0.08	hypothetical protein [Comamonas testosteroni]
672	gi|220709827|gb|EED65195.1|	40	19597	4 (1)	4 (1)	0.17	Ferritin Dps family protein [Comamonas testosteroni KF-1]
673	gi|692399016|gb|KGH29570.1|	40	25502	7 (3)	6 (3)	0.45	phosphoserine phosphatase [Comamonas testosteroni]
674	gi|757785478|ref|WP_043003326.1|	40	54605	3 (1)	3 (1)	0.06	aldehyde dehydrogenase [Comamonas testosteroni]
675	gi|220713552|gb|EED68920.1|	40	50467	4 (1)	4 (1)	0.07	Aldehyde Dehydrogenase [Comamonas testosteroni KF-1]
676	gi|220714826|gb|EED70194.1|	40	22774	2 (1)	1 (1)	0.15	Glutathione S-transferase domain protein [Comamonas testosteroni KF-1]
677	gi|757786410|ref|WP_043004245.1|	40	37806	3 (1)	3 (1)	0.09	phosphate ABC transporter ATP-binding protein [Comamonas testosteroni]
678	gi|220714466|gb|EED69834.1|	40	15430	5 (1)	4 (1)	0.22	ribosomal protein L16 [Comamonas testosteroni KF-1]
679	gi|220714745|gb|EED70113.1|	40	28078	4 (2)	4 (2)	0.25	Cobyrinic acid ac-diamide synthase [Comamonas testosteroni KF-1]
680	gi|262211355|gb|ACY35453.1|	39	28367	8 (3)	6 (2)	0.39	dimethyladenosine transferase [Comamonas testosteroni CNB-2]
681	gi|262208502|gb|ACY32600.1|	38	51632	11 (2)	6 (2)	0.13	cobyric acid synthase CobQ [Comamonas testosteroni CNB-2]
682	gi|220710097|gb|EED65465.1|	39	27805	2 (1)	2 (1)	0.12	polar amino acid ABC transporter, inner membrane subunit [Comamonas testosteroni KF-1]
683	gi|262207395|gb|ACY31493.1|	39	21636	4 (2)	4 (2)	0.33	ubiquinol-cytochrome c reductase, iron-sulfur [Comamonas testosteroni CNB-2]
684	gi|915405833|ref|WP_050788971.1|	38	55540	6 (1)	4 (1)	0.06	cell filamentation protein Fic [Comamonas testosteroni]
685	gi|298720497|gb|EFI61448.1|	38	116593	6 (2)	6 (2)	0.06	hypothetical protein CTS44_12113 [Comamonas testosteroni S44]
686	gi|929535494|ref|WP_054075787.1|	38	40010	5 (1)	4 (1)	0.08	phosphoserine transaminase [Comamonas testosteroni]
687	gi|262208067|gb|ACY32165.1|	38	34928	3 (1)	3 (1)	0.09	D-isomer specific 2-hydroxyacid dehydrogenase [Comamonas testosteroni CNB-2]
688	gi|220715012|gb|EED70380.1|	38	48579	10 (2)	7 (1)	0.14	glutamate/cysteine ligase [Comamonas testosteroni KF-1]
689	gi|371450006|gb|EHN63065.1|	38	87227	7 (1)	4 (1)	0.04	TonB-dependent siderophore receptor [Comamonas testosteroni ATCC 11996]
690	gi|298718617|gb|EFI59592.1|	37	34946	10 (4)	9 (3)	0.44	branched-chain amino acid aminotransferase [Comamonas testosteroni S44]
691	gi|371451779|gb|EHN64812.1|	37	39565	4 (1)	4 (1)	0.08	transcriptional regulator [Comamonas testosteroni ATCC 11996]
692	gi|298720303|gb|EFI61255.1|	37	51354	8 (4)	7 (3)	0.2	MiaB-like tRNA modifying enzyme YliG [Comamonas testosteroni S44]
693	gi|298719377|gb|EFI60346.1|	37	33672	4 (1)	3 (1)	0.1	Alcohol dehydrogenase, zinc-binding protein [Comamonas testosteroni S44]
694	gi|220714484|gb|EED69852.1|	37	36945	3 (2)	2 (2)	0.19	Porphobilinogen synthase [Comamonas testosteroni KF-1]
695	gi|220712500|gb|EED67868.1|	37	27430	10 (1)	7 (1)	0.12	two component transcriptional regulator, winged helix family [Comamonas testosteroni KF-1]
696	gi|298722401|gb|EFI63321.1|	36	103305	13 (2)	9 (2)	0.06	DnaK-related protein [Comamonas testosteroni S44]
697	gi|262207355|gb|ACY31453.1|	37	33951	5 (2)	4 (2)	0.2	nodulation ATP-binding protein [Comamonas testosteroni CNB-2]
698	gi|298720582|gb|EFI61531.1|	37	83477	10 (1)	7 (1)	0.04	aldehyde oxidase and xanthine dehydrogenase molybdopterin binding protein [Comamonas testosteroni S44]
699	gi|371452445|gb|EHN65474.1|	37	28493	11 (3)	10 (3)	0.39	high-affinity branched-chain amino acid transport ATP-binding protein livG [Comamonas testosteroni ATCC 11996]
700	gi|220714276|gb|EED69644.1|	37	28909	2 (1)	2 (1)	0.12	alpha/beta hydrolase fold protein [Comamonas testosteroni KF-1]
701	gi|371454264|gb|EHN67268.1|	36	28166	3 (1)	2 (1)	0.12	UBA/THIF-type NAD/FAD binding fold protein [Comamonas testosteroni ATCC 11996]
702	gi|692379319|gb|KGH10453.1|	36	28255	3 (1)	2 (1)	0.12	membrane protein [Comamonas testosteroni]
703	gi|220710385|gb|EED65753.1|	36	54462	8 (1)	8 (1)	0.06	carboxyl-terminal protease [Comamonas testosteroni KF-1]
704	gi|262210962|gb|ACY35060.1|	36	39122	5 (2)	4 (2)	0.18	aminoglycoside phosphotransferase [Comamonas testosteroni CNB-2]
705	gi|220713935|gb|EED69303.1|	33	73967	2 (2)	2 (2)	0.09	conserved hypothetical protein [Comamonas testosteroni KF-1]
706	gi|692377174|gb|KGH08338.1|	36	44263	9 (1)	7 (1)	0.07	integrase [Comamonas testosteroni]
707	gi|220713863|gb|EED69231.1|	36	26470	5 (3)	3 (2)	0.43	two component transcriptional regulator, winged helix family [Comamonas testosteroni KF-1]
708	gi|371450876|gb|EHN63919.1|	36	151766	74 (1)	21 (1)	0.02	ATP-dependent helicase HrpA [Comamonas testosteroni ATCC 11996]
709	gi|220714354|gb|EED69722.1|	36	14959	1 (1)	1 (1)	0.23	GtrA family protein [Comamonas testosteroni KF-1]
710	gi|298720625|gb|EFI61574.1|	36	28349	5 (1)	4 (1)	0.12	hypothetical protein CTS44_11761 [Comamonas testosteroni S44]
711	gi|220714458|gb|EED69826.1|	36	20037	2 (1)	2 (1)	0.17	hypothetical protein CtesDRAFT_PD4774 [Comamonas testosteroni KF-1]
712	gi|692394451|gb|KGH25162.1|	35	96929	3 (1)	3 (1)	0.03	aconitate hydratase [Comamonas testosteroni]
713	gi|298720504|gb|EFI61455.1|	35	44052	8 (1)	4 (1)	0.07	methyl-accepting chemotaxis sensory transducer [Comamonas testosteroni S44]
714	gi|692350243|gb|KGG82041.1|	35	23876	8 (1)	8 (1)	0.14	ribosome-associated protein IOJAP [Comamonas testosteroni]
715	gi|220714223|gb|EED69591.1|	35	13022	2 (1)	2 (1)	0.26	iron-sulfur cluster assembly accessory protein [Comamonas testosteroni KF-1]
716	gi|220711042|gb|EED66410.1|	35	49785	6 (1)	5 (1)	0.07	FAD-dependent pyridine nucleotide-disulphide oxidoreductase [Comamonas testosteroni KF-1]
717	gi|929535618|ref|WP_054075911.1|	35	63126	11 (1)	10 (1)	0.05	amidohydrolase [Comamonas testosteroni]
718	gi|262206941|gb|ACY31039.1|	35	44951	5 (1)	5 (1)	0.07	putative magnesium and cobalt transport protein [Comamonas testosteroni CNB-2]
719	gi|298718104|gb|EFI59096.1|	35	34113	8 (2)	5 (2)	0.2	RNA polymerase sigma factor [Comamonas testosteroni S44]
720	gi|220712764|gb|EED68132.1|	35	12801	2 (1)	1 (1)	0.27	MerR family transcriptional regulator [Comamonas testosteroni KF-1]
721	gi|949770661|ref|WP_057093854.1|	34	72825	11 (1)	8 (1)	0.05	recombinase [Comamonas testosteroni]
722	gi|743535545|ref|WP_039052279.1|	34	52407	6 (1)	5 (1)	0.06	U32 family peptidase [Comamonas testosteroni]
723	gi|692397184|gb|KGH27776.1|	34	78247	13 (2)	9 (2)	0.09	DNA polymerase III subunit gamma/tau [Comamonas testosteroni]
724	gi|125863433|gb|ABN58516.1|	34	70895	5 (1)	4 (1)	0.05	m-hydroxybenzoate hydroxylase [Comamonas testosteroni]
725	gi|262210813|gb|ACY34911.1|	34	41206	3 (1)	3 (1)	0.08	twin-arginine translocation pathway signal [Comamonas testosteroni CNB-2]
726	gi|220711895|gb|EED67263.1|	34	33998	4 (1)	4 (1)	0.1	transcriptional regulator, LysR family [Comamonas testosteroni KF-1]
727	gi|298720585|gb|EFI61534.1|	34	30165	2 (2)	2 (2)	0.23	alpha/beta hydrolase fold protein [Comamonas testosteroni S44]
728	gi|220710761|gb|EED66129.1|	34	32483	4 (2)	3 (2)	0.21	UTP-glucose-1-phosphate uridylyltransferase [Comamonas testosteroni KF-1]
729	gi|262207613|gb|ACY31711.1|	34	28203	3 (1)	3 (1)	0.12	uroporphyrin-III C/tetrapyrrole [Comamonas testosteroni CNB-2]
730	gi|298718223|gb|EFI59209.1|	34	46461	6 (1)	5 (1)	0.07	glycolate oxidase iron-sulfur subunit [Comamonas testosteroni S44]
731	gi|692357388|gb|KGG89009.1|	33	51789	13 (1)	10 (1)	0.06	selenocysteine synthase [Comamonas testosteroni]
732	gi|262208801|gb|ACY32899.1|	33	35682	5 (1)	5 (1)	0.09	TctC [Comamonas testosteroni CNB-2]
733	gi|220713204|gb|EED68572.1|	33	36824	5 (1)	5 (1)	0.09	porin Gram-negative type [Comamonas testosteroni KF-1]
734	gi|262211372|gb|ACY35470.1|	33	35193	4 (1)	3 (1)	0.09	chloride channel protein [Comamonas testosteroni CNB-2]
735	gi|692368982|gb|KGH00339.1|	33	78275	8 (1)	8 (1)	0.04	TonB-denpendent receptor [Comamonas testosteroni]
736	gi|692352938|gb|KGG84639.1|	33	40654	6 (2)	5 (2)	0.17	alanine racemase [Comamonas testosteroni]
737	gi|220710964|gb|EED66332.1|	32	13749	1 (1)	1 (1)	0.25	succinate dehydrogenase, hydrophobic membrane anchor protein [Comamonas testosteroni KF-1]
738	gi|262209043|gb|ACY33141.1|	32	25633	5 (1)	5 (1)	0.13	Pirin-like protein [Comamonas testosteroni CNB-2]
739	gi|692353782|gb|KGG85461.1|	32	17132	4 (1)	3 (1)	0.2	deaminase [Comamonas testosteroni]
740	gi|736336168|ref|WP_034362653.1|	32	42463	9 (1)	8 (1)	0.08	chain-length determining protein [Comamonas testosteroni]
741	gi|220714464|gb|EED69832.1|	32	10142	2 (1)	2 (1)	0.34	ribosomal protein S17 [Comamonas testosteroni KF-1]
742	gi|298719154|gb|EFI60124.1|	32	55772	5 (1)	4 (1)	0.06	FAD linked oxidase-like protein [Comamonas testosteroni S44]
743	gi|757787546|ref|WP_043005366.1|	32	43315	6 (1)	6 (1)	0.08	cell division protein FtsJ [Comamonas testosteroni]
744	gi|220715115|gb|EED70483.1|	32	55833	2 (1)	2 (1)	0.06	anthranilate synthase component I [Comamonas testosteroni KF-1]
745	gi|262208425|gb|ACY32523.1|	32	93640	12 (1)	9 (1)	0.03	Orn/Lys/Arg decarboxylase, major region [Comamonas testosteroni CNB-2]
746	gi|220709849|gb|EED65217.1|	31	13852	5 (2)	5 (2)	0.55	ribosomal protein S13 [Comamonas testosteroni KF-1]
747	gi|692353138|gb|KGG84825.1|	31	30949	6 (1)	5 (1)	0.11	UTP--glucose-1-phosphate uridylyltransferase [Comamonas testosteroni]
748	gi|262211410|gb|ACY35508.1|	31	20045	7 (2)	5 (2)	0.36	single-strand binding protein [Comamonas testosteroni CNB-2]
749	gi|692354992|gb|KGG86647.1|	31	46104	13 (1)	10 (1)	0.07	hemolysin secretion protein D [Comamonas testosteroni]
750	gi|757785527|ref|WP_043003374.1|	31	70783	6 (2)	4 (2)	0.09	3-oxoacyl-ACP synthase [Comamonas testosteroni]
751	gi|814982941|gb|KKI12951.1|	31	59409	19 (1)	7 (1)	0.06	microcin ABC transporter ATP-binding protein [Comamonas testosteroni]
752	gi|743533017|ref|WP_039049887.1|	31	82542	15 (2)	13 (2)	0.08	TonB-dependent receptor [Comamonas testosteroni]
753	gi|262209553|gb|ACY33651.1|	31	22659	4 (1)	4 (1)	0.15	uracil phosphoribosyltransferase [Comamonas testosteroni CNB-2]
754	gi|692401467|gb|KGH31974.1|	30	40688	12 (2)	6 (2)	0.17	GTPase CgtA [Comamonas testosteroni]
755	gi|220710629|gb|EED65997.1|	30	33999	9 (1)	7 (1)	0.1	transcriptional regulator, LysR family [Comamonas testosteroni KF-1]
756	gi|983029124|gb|KWT73193.1|	30	28761	9 (1)	4 (1)	0.12	Molybdenum ABC transporter, periplasmic molybdenum-binding protein ModA [Comamonas testosteroni]
757	gi|220710258|gb|EED65626.1|	30	49567	12 (1)	9 (1)	0.07	histidine kinase [Comamonas testosteroni KF-1]
758	gi|262209947|gb|ACY34045.1|	30	34663	5 (1)	5 (1)	0.1	Alcohol dehydrogenase, zinc-binding protein [Comamonas testosteroni CNB-2]
759	gi|371451672|gb|EHN64707.1|	30	61320	16 (1)	7 (1)	0.05	methyl-accepting chemotaxis sensory transducer [Comamonas testosteroni ATCC 11996]
760	gi|220713987|gb|EED69355.1|	30	29078	4 (1)	3 (1)	0.11	NUDIX hydrolase [Comamonas testosteroni KF-1]
761	gi|298722515|gb|EFI63435.1|	30	53615	7 (2)	5 (2)	0.13	glutamate synthase subunit beta [Comamonas testosteroni S44]
762	gi|262211040|gb|ACY35138.1|	29	49226	7 (2)	7 (2)	0.14	hypothetical transmembrane protein [Comamonas testosteroni CNB-2]
763	gi|220713953|gb|EED69321.1|	29	27471	6 (1)	6 (1)	0.12	GTP cyclohydrolase I [Comamonas testosteroni KF-1]
764	gi|220714026|gb|EED69394.1|	28	28218	4 (1)	3 (1)	0.12	imidazoleglycerol phosphate synthase, cyclase subunit [Comamonas testosteroni KF-1]
765	gi|220713616|gb|EED68984.1|	28	28378	1 (1)	1 (1)	0.12	ABC transporter related [Comamonas testosteroni KF-1]
766	gi|220711131|gb|EED66499.1|	28	17530	8 (1)	6 (1)	0.19	protein of unknown function UPF0044 [Comamonas testosteroni KF-1]
767	gi|220713700|gb|EED69068.1|	28	24096	1 (1)	1 (1)	0.14	small-conductance mechanosensitive channel-like protein [Comamonas testosteroni KF-1]
768	gi|262208718|gb|ACY32816.1|	28	21362	29 (1)	4 (1)	0.16	NAD(P)H dehydrogenase (quinone) [Comamonas testosteroni CNB-2]
769	gi|220712310|gb|EED67678.1|	28	15350	2 (1)	2 (1)	0.22	UspA domain protein [Comamonas testosteroni KF-1]
770	gi|914781550|gb|KOC18918.1|	28	66660	12 (2)	9 (1)	0.05	lipid transporter ATP-binding/permease [Comamonas testosteroni]
771	gi|371451708|gb|EHN64743.1|	28	55598	6 (1)	3 (1)	0.06	hypothetical protein CTATCC11996_15985 [Comamonas testosteroni ATCC 11996]
772	gi|929533762|ref|WP_054074059.1|	28	130093	14 (1)	14 (1)	0.03	transcription-repair coupling factor [Comamonas testosteroni]
773	gi|262209369|gb|ACY33467.1|	28	53950	13 (1)	8 (1)	0.06	periplasmic sensor signal transduction [Comamonas testosteroni CNB-2]
774	gi|692389951|gb|KGH20800.1|	28	38033	3 (1)	3 (1)	0.09	FAD-dependent pyridine nucleotide-disulfide oxidoreductase [Comamonas testosteroni]
775	gi|220712917|gb|EED68285.1|	27	31752	3 (1)	3 (1)	0.1	CDP-diacylglycerol/serine O-phosphatidyltransferase [Comamonas testosteroni KF-1]
776	gi|220710982|gb|EED66350.1|	27	35032	8 (1)	6 (1)	0.09	transcriptional regulator, MarR family with acetyltransferase activity [Comamonas testosteroni KF-1]
777	gi|298718558|gb|EFI59534.1|	27	23570	5 (1)	4 (1)	0.14	phosphoadenosine phosphosulfate reductase [Comamonas testosteroni S44]
778	gi|672606724|gb|AIJ45695.1|	27	32928	6 (1)	5 (1)	0.1	acetaldehyde dehydrogenase [Comamonas testosteroni TK102]
779	gi|262209484|gb|ACY33582.1|	27	24075	7 (1)	5 (1)	0.14	SOS-response transcriptional repressor, LexA [Comamonas testosteroni CNB-2]
780	gi|298722354|gb|EFI63274.1|	27	31900	6 (1)	5 (1)	0.1	ComJ [Comamonas testosteroni S44]
781	gi|220710883|gb|EED66251.1|	27	28365	3 (1)	2 (1)	0.12	Enoyl-CoA hydratase/isomerase [Comamonas testosteroni KF-1]
782	gi|814983510|gb|KKI13513.1|	27	79934	12 (1)	9 (1)	0.04	ATP-dependent DNA helicase RecG [Comamonas testosteroni]
783	gi|262208132|gb|ACY32230.1|	27	48870	2 (1)	1 (1)	0.07	major facilitator superfamily MFS_1 [Comamonas testosteroni CNB-2]
784	gi|692352190|gb|KGG83900.1|	27	77071	12 (1)	7 (1)	0.04	polyphosphate kinase [Comamonas testosteroni]
785	gi|220709945|gb|EED65313.1|	27	34990	8 (2)	5 (1)	0.09	conserved hypothetical protein [Comamonas testosteroni KF-1]
786	gi|220714886|gb|EED70254.1|	27	47693	4 (1)	4 (1)	0.07	gluconate transporter [Comamonas testosteroni KF-1]
787	gi|298719802|gb|EFI60765.1|	27	25019	3 (1)	3 (1)	0.13	short-chain dehydrogenase/reductase SDR [Comamonas testosteroni S44]
788	gi|220710376|gb|EED65744.1|	27	18250	3 (1)	3 (1)	0.19	pantetheine-phosphate adenylyltransferase [Comamonas testosteroni KF-1]
789	gi|262211435|gb|ACY35533.1|	27	29235	2 (1)	2 (1)	0.11	biotin--acetyl-CoA-carboxylase ligase [Comamonas testosteroni CNB-2]
790	gi|298720088|gb|EFI61045.1|	27	41567	5 (1)	5 (1)	0.08	aminoglycoside phosphotransferase [Comamonas testosteroni S44]
791	gi|220714266|gb|EED69634.1|	27	63096	8 (1)	6 (1)	0.05	Na+/H+ antiporter [Comamonas testosteroni KF-1]
792	gi|743531797|ref|WP_039048678.1|	27	45063	47 (1)	5 (1)	0.07	MULTISPECIES: high-affinity branched-chain amino acid ABC transporter permease LivM [Comamonas]
793	gi|220709968|gb|EED65336.1|	27	30134	4 (1)	3 (1)	0.11	3-hydroxybutyryl-CoA dehydrogenase [Comamonas testosteroni KF-1]
794	gi|929534635|ref|WP_054074928.1|	26	39228	2 (1)	2 (1)	0.08	2,5-dihydroxypyridine 5,6-dioxygenase [Comamonas testosteroni]
795	gi|262207259|gb|ACY31357.1|	26	80860	8 (1)	3 (1)	0.04	putative multidrug exportATP-binding/permease protein [Comamonas testosteroni CNB-2]
796	gi|262209852|gb|ACY33950.1|	25	56492	5 (2)	4 (2)	0.12	Ppx/GppA phosphatase [Comamonas testosteroni CNB-2]
797	gi|262207850|gb|ACY31948.1|	25	51057	10 (1)	7 (1)	0.06	cysteinyl-tRNA synthetase [Comamonas testosteroni CNB-2]
798	gi|672609277|gb|AIJ48248.1|	25	55524	9 (1)	5 (1)	0.06	RND transporter [Comamonas testosteroni TK102]
799	gi|262207675|gb|ACY31773.1|	25	44797	1 (1)	1 (1)	0.07	molybdenum cofactor synthesis domain protein [Comamonas testosteroni CNB-2]
800	gi|915711990|ref|WP_050874062.1|	25	57159	5 (1)	5 (1)	0.06	nitric oxide reductase transcription regulator [Comamonas testosteroni]
801	gi|262209917|gb|ACY34015.1|	25	41101	7 (1)	5 (1)	0.08	signal transduction histidine kinase, nitrogen [Comamonas testosteroni CNB-2]
802	gi|220711900|gb|EED67268.1|	25	30288	3 (1)	3 (1)	0.11	Cobyrinic acid ac-diamide synthase [Comamonas testosteroni KF-1]
803	gi|262208528|gb|ACY32626.1|	25	39928	4 (1)	4 (1)	0.08	ATPase associated with various cellular [Comamonas testosteroni CNB-2]
804	gi|517872314|ref|WP_019042522.1|	25	10430	1 (1)	1 (1)	0.33	hypothetical protein [Comamonas testosteroni]
805	gi|262210747|gb|ACY34845.1|	25	22156	2 (1)	2 (1)	0.15	hypothetical esterase [Comamonas testosteroni CNB-2]
806	gi|220710235|gb|EED65603.1|	25	46874	4 (1)	4 (1)	0.07	glutamate-1-semialdehyde-2,1-aminomutase [Comamonas testosteroni KF-1]
807	gi|262208885|gb|ACY32983.1|	25	11154	4 (1)	4 (1)	0.31	hypothetical conserved protein [Comamonas testosteroni CNB-2]
808	gi|371450929|gb|EHN63972.1|	25	53488	5 (1)	5 (1)	0.06	acyl-CoA reductase [Comamonas testosteroni ATCC 11996]
809	gi|692363428|gb|KGG94946.1|	24	32197	4 (1)	4 (1)	0.1	phytoene synthase [Comamonas testosteroni]
810	gi|672606939|gb|AIJ45910.1|	24	47599	8 (1)	7 (1)	0.07	integrase [Comamonas testosteroni TK102]
811	gi|692380464|gb|KGH11584.1|	24	50932	6 (1)	6 (1)	0.06	DEAD/DEAH box helicase [Comamonas testosteroni]
812	gi|220709840|gb|EED65208.1|	24	11406	5 (1)	4 (1)	0.3	ribosomal protein S14 [Comamonas testosteroni KF-1]
813	gi|262210760|gb|ACY34858.1|	24	34940	11 (1)	9 (1)	0.09	D-alanine--D-alanine ligase [Comamonas testosteroni CNB-2]
814	gi|220712223|gb|EED67591.1|	24	25551	3 (1)	3 (1)	0.13	ribose 5-phosphate isomerase [Comamonas testosteroni KF-1]
815	gi|220715091|gb|EED70459.1|	24	64130	3 (1)	3 (1)	0.05	ferredoxin-dependent glutamate synthase [Comamonas testosteroni KF-1]
816	gi|220709837|gb|EED65205.1|	24	13253	6 (2)	4 (1)	0.26	ribosomal protein L14 [Comamonas testosteroni KF-1]
817	gi|262209894|gb|ACY33992.1|	24	46387	3 (1)	3 (1)	0.07	O-acetylhomoserine/O-acetylserine sulfhydrylase [Comamonas testosteroni CNB-2]
818	gi|220709841|gb|EED65209.1|	24	14146	6 (1)	5 (1)	0.24	ribosomal protein S8 [Comamonas testosteroni KF-1]
819	gi|220710323|gb|EED65691.1|	24	46050	5 (2)	5 (2)	0.15	conserved hypothetical protein [Comamonas testosteroni KF-1]
820	gi|672608599|gb|AIJ47570.1|	24	37865	4 (1)	4 (1)	0.09	3-phosphoglycerate dehydrogenase [Comamonas testosteroni TK102]
821	gi|262207806|gb|ACY31904.1|	23	35111	2 (1)	2 (1)	0.09	dihydrodipicolinate synthase [Comamonas testosteroni CNB-2]
822	gi|220712846|gb|EED68214.1|	23	45513	3 (1)	2 (1)	0.07	O-acetylhomoserine/O-acetylserine sulfhydrylase [Comamonas testosteroni KF-1]
823	gi|220714547|gb|EED69915.1|	23	29061	2 (1)	2 (1)	0.11	oxidoreductase FAD/NAD(P)-binding domain protein [Comamonas testosteroni KF-1]
824	gi|692401497|gb|KGH32004.1|	23	60044	5 (1)	5 (1)	0.05	ubiquinone biosynthesis protein UbiB [Comamonas testosteroni]
825	gi|220714825|gb|EED70193.1|	22	54077	5 (2)	5 (2)	0.13	adenylosuccinate lyase [Comamonas testosteroni KF-1]
826	gi|220713253|gb|EED68621.1|	23	99307	19 (1)	11 (1)	0.03	DNA gyrase, A subunit [Comamonas testosteroni KF-1]
827	gi|692400372|gb|KGH30915.1|	23	26227	8 (1)	5 (1)	0.13	hypothetical protein P353_08620 [Comamonas testosteroni]
828	gi|298718383|gb|EFI59366.1|	22	30500	63 (1)	1 (1)	0.11	5-oxopent-3-ene-1,2,5-tricarboxylate decarboxylase [Comamonas testosteroni S44]
829	gi|949768976|ref|WP_057092807.1|	22	36502	4 (1)	4 (1)	0.09	aldolase [Comamonas testosteroni]
830	gi|262211427|gb|ACY35525.1|	22	25743	6 (1)	5 (1)	0.13	hypothetical protein CtCNB1_4779 [Comamonas testosteroni CNB-2]
831	gi|692350702|gb|KGG82475.1|	22	46273	3 (1)	2 (1)	0.07	peptidase [Comamonas testosteroni]
832	gi|757788060|ref|WP_043005872.1|	22	87144	7 (1)	6 (1)	0.04	5-methyltetrahydropteroyltriglutamate--homocysteine S-methyltransferase [Comamonas testosteroni]
833	gi|262210704|gb|ACY34802.1|	22	28055	3 (1)	3 (1)	0.12	Enoyl-CoA hydratase/isomerase [Comamonas testosteroni CNB-2]
834	gi|692350471|gb|KGG82268.1|	22	46130	5 (1)	4 (1)	0.07	3-deoxy-D-manno-octulosonic acid transferase [Comamonas testosteroni]
835	gi|220711379|gb|EED66747.1|	22	24997	3 (1)	2 (1)	0.13	protein of unknown function DUF28 [Comamonas testosteroni KF-1]
836	gi|692401379|gb|KGH31886.1|	22	33787	3 (1)	3 (1)	0.1	SAM-dependent methyltransferase [Comamonas testosteroni]
837	gi|220710809|gb|EED66177.1|	22	77505	6 (1)	6 (1)	0.04	TonB-dependent siderophore receptor [Comamonas testosteroni KF-1]
838	gi|672610148|gb|AIJ49119.1|	21	30255	2 (1)	2 (1)	0.11	1-acyl-sn-glycerol-3-phosphate acyltransferase [Comamonas testosteroni TK102]
839	gi|220709823|gb|EED65191.1|	21	40463	5 (1)	4 (1)	0.08	S-adenosylmethionine/tRNA-ribosyltransferase-isomerase [Comamonas testosteroni KF-1]
840	gi|220714804|gb|EED70172.1|	21	29307	4 (1)	2 (1)	0.11	orotidine 5'-phosphate decarboxylase [Comamonas testosteroni KF-1]
841	gi|220710017|gb|EED65385.1|	21	21725	2 (1)	2 (1)	0.15	5-formyltetrahydrofolate cyclo-ligase [Comamonas testosteroni KF-1]
842	gi|220714388|gb|EED69756.1|	21	30925	1 (1)	1 (1)	0.11	Enoyl-CoA hydratase/isomerase [Comamonas testosteroni KF-1]
843	gi|262210215|gb|ACY34313.1|	21	72893	5 (1)	5 (1)	0.05	peptidase S14, ClpP [Comamonas testosteroni CNB-2]
844	gi|262206964|gb|ACY31062.1|	21	17566	7 (2)	7 (2)	0.42	Redoxin [Comamonas testosteroni CNB-2]
845	gi|692398848|gb|KGH29402.1|	21	75717	14 (1)	6 (1)	0.04	protease [Comamonas testosteroni]
846	gi|814984195|gb|KKI14190.1|	21	13152	4 (1)	3 (1)	0.26	hypothetical protein XA67_09850 [Comamonas testosteroni]
847	gi|262210731|gb|ACY34829.1|	21	39387	3 (1)	3 (1)	0.08	ribonucleotide reductase [Comamonas testosteroni CNB-2]
848	gi|262207038|gb|ACY31136.1|	21	86774	12 (1)	8 (1)	0.04	NADH:flavin oxidoreductase/NADH oxidase [Comamonas testosteroni CNB-2]
849	gi|262207315|gb|ACY31413.1|	21	84660	17 (1)	9 (1)	0.04	penicillin-binding protein, 1A family [Comamonas testosteroni CNB-2]
850	gi|262210800|gb|ACY34898.1|	20	34574	2 (2)	1 (1)	0.2	transcriptional regulator, LysR family [Comamonas testosteroni CNB-2]
851	gi|220711449|gb|EED66817.1|	20	35082	4 (1)	4 (1)	0.09	transcriptional regulator, LysR family [Comamonas testosteroni KF-1]
852	gi|692358411|gb|KGG90018.1|	20	20338	4 (1)	3 (1)	0.17	MarR family transcriptional regulator [Comamonas testosteroni]
853	gi|262210825|gb|ACY34923.1|	20	39632	6 (1)	6 (1)	0.08	ornithine cyclodeaminase/mu-crystallin [Comamonas testosteroni CNB-2]
854	gi|672609366|gb|AIJ48337.1|	20	18571	56 (1)	1 (1)	0.18	2-amino-4-hydroxy-6- hydroxymethyldihydropteridine pyrophosphokinase [Comamonas testosteroni TK102]
855	gi|814982195|gb|KKI12223.1|	20	16090	6 (1)	2 (1)	0.21	hypothetical protein XA67_20695 [Comamonas testosteroni]
856	gi|814982304|gb|KKI12327.1|	20	46820	10 (1)	6 (1)	0.07	hypothetical protein XA67_20085 [Comamonas testosteroni]
857	gi|757786926|ref|WP_043004752.1|	19	36416	5 (1)	3 (1)	0.09	proteasome-type protease [Comamonas testosteroni]
858	gi|371454828|gb|EHN67830.1|	19	27475	4 (1)	4 (1)	0.12	L-aspartate dehydrogenase [Comamonas testosteroni ATCC 11996]
859	gi|929532978|ref|WP_054073275.1|	19	71317	4 (1)	4 (1)	0.05	MFS transporter [Comamonas testosteroni]
860	gi|743531892|ref|WP_039048772.1|	19	35333	8 (1)	7 (1)	0.09	ribosome biogenesis GTPase YlqF [Comamonas testosteroni]
861	gi|692399681|gb|KGH30233.1|	19	85696	7 (1)	4 (1)	0.04	carbon-monoxide dehydrogenase [Comamonas testosteroni]
862	gi|692352596|gb|KGG84305.1|	19	43017	5 (1)	4 (1)	0.08	ABC transporter permease [Comamonas testosteroni]
863	gi|262208624|gb|ACY32722.1|	19	36888	4 (1)	3 (1)	0.09	alpha/beta hydrolase fold protein [Comamonas testosteroni CNB-2]
864	gi|692356991|gb|KGG88619.1|	19	33325	5 (1)	5 (1)	0.1	hypothetical protein P369_17605 [Comamonas testosteroni]
865	gi|692355543|gb|KGG87186.1|	19	43363	10 (1)	7 (1)	0.08	tryptophan synthase subunit alpha [Comamonas testosteroni]
866	gi|220713970|gb|EED69338.1|	18	36987	7 (1)	5 (1)	0.09	ABC transporter related [Comamonas testosteroni KF-1]
867	gi|983027321|gb|KWT71474.1|	18	103633	5 (1)	5 (1)	0.03	Na(+) H(+) antiporter subunit A [Comamonas testosteroni]
868	gi|692370611|gb|KGH01941.1|	18	28136	10 (1)	1 (1)	0.12	hypothetical protein P608_26895 [Comamonas testosteroni]
869	gi|220714880|gb|EED70248.1|	18	56638	2 (1)	2 (1)	0.06	Gamma-glutamyltransferase [Comamonas testosteroni KF-1]
870	gi|220712180|gb|EED67548.1|	18	52149	8 (1)	7 (1)	0.06	type I secretion outer membrane protein, TolC family [Comamonas testosteroni KF-1]
871	gi|743531507|ref|WP_039048390.1|	18	81708	4 (1)	2 (1)	0.04	thiamine biosynthesis protein ThiF [Comamonas testosteroni]
872	gi|298722107|gb|EFI63036.1|	18	57227	4 (1)	4 (1)	0.06	transcriptional regulator, GntR family protein [Comamonas testosteroni S44]
873	gi|220714074|gb|EED69442.1|	18	30259	4 (1)	4 (1)	0.11	transcriptional regulator, RpiR family [Comamonas testosteroni KF-1]
874	gi|262209818|gb|ACY33916.1|	18	65694	6 (1)	5 (1)	0.05	nitrite and sulphite reductase 4Fe-4S region [Comamonas testosteroni CNB-2]
875	gi|220712184|gb|EED67552.1|	17	22459	2 (1)	2 (1)	0.15	isochorismatase hydrolase [Comamonas testosteroni KF-1]
876	gi|298722757|gb|EFI63670.1|	17	18543	1 (1)	1 (1)	0.18	Lipocalin-like protein [Comamonas testosteroni S44]
877	gi|220710990|gb|EED66358.1|	17	40901	4 (1)	4 (1)	0.08	L-carnitine dehydratase/bile acid-inducible protein F [Comamonas testosteroni KF-1]
878	gi|220712769|gb|EED68137.1|	17	66622	16 (1)	6 (1)	0.05	extracellular solute-binding protein family 5 [Comamonas testosteroni KF-1]
879	gi|814984151|gb|KKI14147.1|	17	54478	13 (1)	10 (1)	0.06	hypothetical protein XA67_10745 [Comamonas testosteroni]
880	gi|692351047|gb|KGG82819.1|	17	28577	3 (1)	3 (1)	0.12	aminotransferase class I and II [Comamonas testosteroni]
881	gi|983559635|ref|WP_060710247.1|	17	28589	9 (1)	3 (1)	0.12	ATP-binding protein, partial [Comamonas testosteroni]
882	gi|915708752|ref|WP_050871971.1|	17	11298	5 (1)	5 (1)	0.3	hypothetical protein [Comamonas testosteroni]
883	gi|672610106|gb|AIJ49077.1|	16	30707	5 (1)	2 (1)	0.11	acyl-CoA thioesterase [Comamonas testosteroni TK102]
884	gi|298718740|gb|EFI59713.1|	16	34446	4 (1)	3 (1)	0.1	ATPase associated with various cellular [Comamonas testosteroni S44]
885	gi|220714268|gb|EED69636.1|	15	40164	4 (1)	4 (1)	0.08	transcriptional regulator, AraC family [Comamonas testosteroni KF-1]
886	gi|692351781|gb|KGG83524.1|	15	12416	1 (1)	1 (1)	0.28	(2Fe-2S)-binding protein [Comamonas testosteroni]
887	gi|914786001|gb|KOC23305.1|	15	52584	4 (1)	3 (1)	0.06	diguanylate cyclase [Comamonas testosteroni]
888	gi|220711763|gb|EED67131.1|	14	36960	5 (1)	4 (1)	0.09	Flp pilus assembly protein CpaB [Comamonas testosteroni KF-1]
889	gi|262207323|gb|ACY31421.1|	13	44790	6 (1)	6 (1)	0.07	putative deoxyguanosinetriphosphate [Comamonas testosteroni CNB-2]
