# Supplementary material for: Proteins enriched in charged amino acids control the formation and stabilization of selenium nanoparticles in Comamonas testosteroni S44
Source: Sci Rep. 2018 Mar 19;8:4766. doi: 10.1038/s41598-018-23295-5 (PMC5859168; doi:10.1038/s41598-018-23295-5)
Supplement: Supplementary file 3 — Dataset 2 [file 41598_2018_23295_MOESM3_ESM.xlsx]

## Sheet: Sheet1
		Score	Mass	Matches	Sequences	emPAI
1	gi|298719549|gb|EFI60515.1|	2061	22605	87 (65)	13 (8)	2.97	OmpA/MotB [Comamonas testosteroni S44]
2	gi|262207291|gb|ACY31389.1|	1726	57066	112 (63)	35 (23)	6.96	chaperonin GroEL [Comamonas testosteroni CNB-2]
3	gi|262207659|gb|ACY31757.1|	1539	68903	71 (41)	28 (15)	1.66	chaperone protein DnaK [Comamonas testosteroni CNB-2]
4	gi|298718528|gb|EFI59505.1|	1397	22016	61 (42)	6 (6)	3.14	OmpW [Comamonas testosteroni S44]
5	gi|298722462|gb|EFI63382.1|	1253	36960	127 (76)	26 (19)	13.3	porin [Comamonas testosteroni S44]
6	gi|262206999|gb|ACY31097.1|	1250	43291	89 (59)	19 (16)	4.84	translation elongation factor Tu [Comamonas testosteroni CNB-2]
7	gi|262207688|gb|ACY31786.1|	1196	97041	87 (48)	48 (32)	2.9	ATPase AAA-2 [Comamonas testosteroni CNB-2]
8	gi|692395972|gb|KGH26602.1|	1189	36629	74 (42)	11 (6)	1	alcohol dehydrogenase [Comamonas testosteroni]
9	gi|298718480|gb|EFI59460.1|	827	50375	93 (38)	24 (15)	2.13	dihydrolipoamide dehydrogenase [Comamonas testosteroni S44]
10	gi|220712216|gb|EED67584.1|	783	57441	50 (26)	15 (10)	0.85	pyruvate dehydrogenase complex dihydrolipoamide acetyltransferase [Comamonas testosteroni KF-1]
11	gi|298718614|gb|EFI59589.1|	729	47483	53 (32)	17 (10)	1.39	Glu/Leu/Phe/Val dehydrogenase [Comamonas testosteroni S44]
12	gi|220709844|gb|EED65212.1|	652	18244	46 (24)	12 (2)	0.67	ribosomal protein S5 [Comamonas testosteroni KF-1]
13	gi|298719823|gb|EFI60786.1|	650	80534	73 (34)	37 (21)	1.82	catalase/peroxidase HPI [Comamonas testosteroni S44]
14	gi|262207183|gb|ACY31281.1|	603	52173	39 (21)	22 (12)	1.51	adenosylhomocysteinase [Comamonas testosteroni CNB-2]
15	gi|220714420|gb|EED69788.1|	573	155816	67 (21)	45 (13)	0.34	DNA-directed RNA polymerase, beta' subunit [Comamonas testosteroni KF-1]
16	gi|298718709|gb|EFI59682.1|	550	24819	28 (15)	7 (3)	1.42	Glyoxalase/bleomycin resistance [Comamonas testosteroni S44]
17	gi|262208780|gb|ACY32878.1|	515	106852	59 (25)	29 (16)	0.83	2-oxoglutarate dehydrogenase, E1 subunit [Comamonas testosteroni CNB-2]
18	gi|692371883|gb|KGH03188.1|	482	79505	65 (26)	34 (20)	1.64	elongation factor G [Comamonas testosteroni]
19	gi|220713524|gb|EED68892.1|	477	21023	49 (28)	17 (12)	6.99	peroxiredoxin [Comamonas testosteroni KF-1]
20	gi|298719889|gb|EFI60852.1|	464	101655	67 (31)	35 (20)	1.21	pyruvate dehydrogenase subunit E1 [Comamonas testosteroni S44]
21	gi|220714421|gb|EED69789.1|	456	152547	51 (20)	32 (17)	0.46	DNA-directed RNA polymerase, beta subunit [Comamonas testosteroni KF-1]
22	gi|262210043|gb|ACY34141.1|	433	48996	42 (20)	15 (10)	1.49	citrate synthase I [Comamonas testosteroni CNB-2]
23	gi|262208777|gb|ACY32875.1|	433	90637	35 (14)	20 (9)	0.53	formate dehydrogenase, alpha subunit [Comamonas testosteroni CNB-2]
24	gi|262206984|gb|ACY31082.1|	431	50584	37 (19)	19 (12)	1.58	ATP synthase F1, beta subunit [Comamonas testosteroni CNB-2]
25	gi|262208456|gb|ACY32554.1|	422	16234	34 (22)	7 (7)	13.27	UspA [Comamonas testosteroni CNB-2]
26	gi|262208781|gb|ACY32879.1|	422	43545	29 (18)	15 (9)	1.41	2-oxoglutarate dehydrogenase, E2 subunit [Comamonas testosteroni CNB-2]
27	gi|371454823|gb|EHN67825.1|	417	38330	30 (15)	18 (10)	1.7	fructose-bisphosphate aldolase, class II [Comamonas testosteroni ATCC 11996]
28	gi|298720037|gb|EFI60994.1|	389	18647	50 (22)	2 (2)	0.65	fimbrial protein pilin [Comamonas testosteroni S44]
29	gi|262208815|gb|ACY32913.1|	389	38957	24 (11)	8 (3)	0.77	Leu/Ile/Val-binding protein [Comamonas testosteroni CNB-2]
30	gi|262207626|gb|ACY31724.1|	382	52124	16 (12)	10 (7)	0.54	protease Do [Comamonas testosteroni CNB-2]
31	gi|262207241|gb|ACY31339.1|	370	50896	25 (16)	11 (8)	0.99	aldehyde dehydrogenase [Comamonas testosteroni CNB-2]
32	gi|743531882|ref|WP_039048762.1|	364	105256	36 (16)	27 (14)	0.54	aconitate hydratase [Comamonas testosteroni]
33	gi|262207003|gb|ACY31101.1|	336	23773	19 (10)	11 (6)	1.87	ribosomal protein L1 [Comamonas testosteroni CNB-2]
34	gi|262208666|gb|ACY32764.1|	334	93121	28 (14)	19 (10)	0.46	molybdopterin oxidoreductase [Comamonas testosteroni CNB-2]
35	gi|220713801|gb|EED69169.1|	328	26913	23 (12)	11 (7)	2.22	ABC transporter related [Comamonas testosteroni KF-1]
36	gi|220714005|gb|EED69373.1|	328	23846	34 (12)	7 (3)	0.93	Glutathione S-transferase domain protein [Comamonas testosteroni KF-1]
37	gi|692361166|gb|KGG92735.1|	317	63466	25 (16)	16 (10)	1.03	dihydrolipoamide dehydrogenase [Comamonas testosteroni]
38	gi|262207397|gb|ACY31495.1|	315	27926	19 (9)	10 (6)	1.2	cytochrome c1 [Comamonas testosteroni CNB-2]
39	gi|220714797|gb|EED70165.1|	311	41428	19 (12)	12 (8)	1	succinyl-CoA synthetase, beta subunit [Comamonas testosteroni KF-1]
40	gi|220714477|gb|EED69845.1|	310	17921	21 (14)	7 (6)	2.99	ribosomal protein S7 [Comamonas testosteroni KF-1]
41	gi|692400096|gb|KGH30644.1|	310	82571	31 (10)	15 (7)	0.48	isocitrate dehydrogenase [Comamonas testosteroni]
42	gi|692394438|gb|KGH25149.1|	310	88686	33 (12)	24 (8)	0.39	peptidase [Comamonas testosteroni]
43	gi|298721254|gb|EFI62196.1|	309	81673	44 (9)	29 (6)	0.32	polynucleotide phosphorylase/polyadenylase [Comamonas testosteroni S44]
44	gi|692352978|gb|KGG84679.1|	307	44188	19 (11)	15 (10)	1.06	ABC transporter substrate-binding protein [Comamonas testosteroni]
45	gi|262208462|gb|ACY32560.1|	302	33065	23 (11)	11 (5)	0.78	cytochrome c oxidase, cbb3-type, subunit III [Comamonas testosteroni CNB-2]
46	gi|220713614|gb|EED68982.1|	297	43003	16 (8)	9 (4)	0.56	Extracellular ligand-binding receptor [Comamonas testosteroni KF-1]
47	gi|262208433|gb|ACY32531.1|	293	28202	16 (12)	11 (8)	1.44	short-chain dehydrogenase/reductase SDR [Comamonas testosteroni CNB-2]
48	gi|692354055|gb|KGG85721.1|	293	55783	24 (10)	15 (8)	0.67	membrane protein [Comamonas testosteroni]
49	gi|692400672|gb|KGH31204.1|	291	52056	23 (12)	18 (9)	0.85	inosine 5'-monophosphate dehydrogenase [Comamonas testosteroni]
50	gi|298720822|gb|EFI61767.1|	290	48602	14 (9)	9 (7)	0.69	glutathione reductase [Comamonas testosteroni S44]
51	gi|220710096|gb|EED65464.1|	290	32521	40 (23)	15 (13)	4.75	extracellular solute-binding protein family 3 [Comamonas testosteroni KF-1]
52	gi|262207346|gb|ACY31444.1|	287	29386	25 (14)	13 (7)	1.36	cystine-binding periplasmic protein [Comamonas testosteroni CNB-2]
53	gi|262211392|gb|ACY35490.1|	284	22627	10 (7)	7 (6)	1.63	OmpA/MotB [Comamonas testosteroni CNB-2]
54	gi|220710527|gb|EED65895.1|	283	26790	16 (8)	10 (5)	1.28	Electron transfer flavoprotein alpha/beta-subunit [Comamonas testosteroni KF-1]
55	gi|262207861|gb|ACY31959.1|	276	32982	31 (16)	14 (7)	1.61	TctC [Comamonas testosteroni CNB-2]
56	gi|262210888|gb|ACY34986.1|	270	42969	6 (4)	3 (2)	0.25	beta-ketoacyl synthase [Comamonas testosteroni CNB-2]
57	gi|220711495|gb|EED66863.1|	267	21758	12 (9)	7 (6)	2.63	Superoxide dismutase [Comamonas testosteroni KF-1]
58	gi|262207135|gb|ACY31233.1|	264	41331	13 (8)	5 (4)	0.59	acetyl-CoA acetyltransferase [Comamonas testosteroni CNB-2]
59	gi|220710166|gb|EED65534.1|	263	41305	10 (6)	5 (3)	0.59	cell division protein FtsZ [Comamonas testosteroni KF-1]
60	gi|220710033|gb|EED65401.1|	262	41863	24 (13)	11 (8)	1.49	4-hydroxyphenylpyruvate dioxygenase [Comamonas testosteroni KF-1]
61	gi|692400592|gb|KGH31124.1|	259	55904	28 (12)	17 (6)	0.77	methylmalonyl-CoA carboxyltransferase [Comamonas testosteroni]
62	gi|220713287|gb|EED68655.1|	258	49393	21 (10)	14 (8)	0.91	Argininosuccinate synthase [Comamonas testosteroni KF-1]
63	gi|983027493|gb|KWT71633.1|	255	44319	14 (7)	10 (5)	0.43	HflK protein [Comamonas testosteroni]
64	gi|692380363|gb|KGH11483.1|	247	65372	17 (8)	11 (5)	0.28	acyl-CoA dehydrogenase [Comamonas testosteroni]
65	gi|298722851|gb|EFI63762.1|	246	30168	16 (12)	12 (9)	2.16	electron transfer flavoprotein, alpha subunit [Comamonas testosteroni S44]
66	gi|298719604|gb|EFI60569.1|	245	29904	20 (14)	11 (8)	1.88	3-hydroxyisobutyrate dehydrogenase [Comamonas testosteroni S44]
67	gi|220711110|gb|EED66478.1|	242	25438	15 (7)	5 (4)	0.64	uridylate kinase [Comamonas testosteroni KF-1]
68	gi|298722571|gb|EFI63491.1|	242	43122	19 (8)	14 (6)	0.81	bifunctional ornithine acetyltransferase/N-acetylglutamate synthase protein [Comamonas testosteroni S44]
69	gi|262209032|gb|ACY33130.1|	241	33550	24 (10)	13 (7)	1.34	NADH dehydrogenase I chain G [Comamonas testosteroni CNB-2]
70	gi|298719203|gb|EFI60173.1|	240	48416	28 (14)	18 (11)	1.21	hypothetical protein CTS44_19347 [Comamonas testosteroni S44]
71	gi|262207132|gb|ACY31230.1|	237	43194	19 (8)	10 (7)	0.8	acyl-CoA dehydrogenase-like protein [Comamonas testosteroni CNB-2]
72	gi|220713568|gb|EED68936.1|	237	46065	12 (9)	9 (8)	0.86	Phosphopyruvate hydratase [Comamonas testosteroni KF-1]
73	gi|262208311|gb|ACY32409.1|	233	55749	21 (10)	10 (6)	0.68	2-isopropylmalate synthase [Comamonas testosteroni CNB-2]
74	gi|220709839|gb|EED65207.1|	232	20075	18 (11)	9 (7)	2.45	ribosomal protein L5 [Comamonas testosteroni KF-1]
75	gi|220714467|gb|EED69835.1|	225	31785	23 (10)	13 (6)	1.22	ribosomal protein S3 [Comamonas testosteroni KF-1]
76	gi|298718978|gb|EFI59948.1|	221	78535	16 (10)	12 (8)	0.39	malate synthase G [Comamonas testosteroni S44]
77	gi|262208199|gb|ACY32297.1|	221	61362	15 (8)	10 (4)	0.37	ABC transporter [Comamonas testosteroni CNB-2]
78	gi|757787264|ref|WP_043005088.1|	221	29751	18 (10)	10 (6)	1.89	2,3,4,5-tetrahydropyridine-2,6-dicarboxylate N-succinyltransferase [Comamonas testosteroni]
79	gi|262209925|gb|ACY34023.1|	219	49829	10 (7)	6 (4)	0.38	adenylosuccinate synthetase [Comamonas testosteroni CNB-2]
80	gi|371449853|gb|EHN62916.1|	217	55442	25 (12)	16 (8)	0.89	F0F1 ATP synthase subunit alpha [Comamonas testosteroni ATCC 11996]
81	gi|262210364|gb|ACY34462.1|	217	65511	23 (9)	16 (7)	0.48	amidase, hydantoinase/carbamoylase family [Comamonas testosteroni CNB-2]
82	gi|262206650|gb|ACY30748.1|	213	40862	18 (8)	12 (5)	0.6	DNA polymerase III, beta subunit [Comamonas testosteroni CNB-2]
83	gi|220710214|gb|EED65582.1|	213	28111	25 (9)	11 (4)	0.96	Enoyl-CoA hydratase/isomerase [Comamonas testosteroni KF-1]
84	gi|298720873|gb|EFI61818.1|	213	41143	12 (8)	8 (6)	0.72	beta-ketothiolase [Comamonas testosteroni S44]
85	gi|220710840|gb|EED66208.1|	210	43591	12 (6)	6 (4)	0.44	Extracellular ligand-binding receptor [Comamonas testosteroni KF-1]
86	gi|262210032|gb|ACY34130.1|	207	93066	24 (10)	15 (7)	0.32	aconitate hydratase 2 [Comamonas testosteroni CNB-2]
87	gi|262209431|gb|ACY33529.1|	206	54061	26 (9)	13 (5)	0.43	methylmalonate-semialdehyde dehydrogenase [Comamonas testosteroni CNB-2]
88	gi|672608757|gb|AIJ47728.1|	204	75773	17 (8)	12 (5)	0.29	3-hydroxyacyl-CoA dehydrogenase [Comamonas testosteroni TK102]
89	gi|262207671|gb|ACY31769.1|	200	48360	14 (7)	9 (6)	0.49	homoserine dehydrogenase [Comamonas testosteroni CNB-2]
90	gi|262210040|gb|ACY34138.1|	200	65973	23 (8)	17 (7)	0.41	succinate dehydrogenase, flavoprotein subunit [Comamonas testosteroni CNB-2]
91	gi|814982945|gb|KKI12955.1|	194	55051	19 (9)	13 (6)	0.5	transcription elongation factor NusA [Comamonas testosteroni]
92	gi|754106756|ref|WP_041744126.1|	194	94090	28 (9)	20 (7)	0.27	alanine--tRNA ligase [Comamonas testosteroni]
93	gi|298720058|gb|EFI61015.1|	193	131897	26 (6)	20 (5)	0.13	indolepyruvate ferredoxin oxidoreductase [Comamonas testosteroni S44]
94	gi|220712500|gb|EED67868.1|	191	27430	3 (3)	2 (2)	0.26	two component transcriptional regulator, winged helix family [Comamonas testosteroni KF-1]
95	gi|262208460|gb|ACY32558.1|	190	23721	6 (3)	4 (2)	0.3	cytochrome c oxidase, cbb3-type, subunit II [Comamonas testosteroni CNB-2]
96	gi|262209832|gb|ACY33930.1|	189	38929	14 (7)	10 (5)	0.63	secretion protein HlyD [Comamonas testosteroni CNB-2]
97	gi|298722509|gb|EFI63429.1|	188	42372	14 (10)	9 (6)	1.12	beta-ketoadipyl CoA thiolase [Comamonas testosteroni S44]
98	gi|262206955|gb|ACY31053.1|	187	23181	17 (5)	9 (3)	0.71	ribosomal protein L4/L1e [Comamonas testosteroni CNB-2]
99	gi|220714263|gb|EED69631.1|	185	28071	14 (9)	9 (6)	1.45	Enoyl-CoA hydratase/isomerase [Comamonas testosteroni KF-1]
100	gi|220713258|gb|EED68626.1|	184	61312	23 (12)	15 (10)	0.87	ribosomal protein S1 [Comamonas testosteroni KF-1]
101	gi|220714035|gb|EED69403.1|	183	26378	16 (6)	10 (4)	0.81	phosphoribosylformimino-5-aminoimidazole carboxamide ribotide isomerase [Comamonas testosteroni KF-1]
102	gi|298720675|gb|EFI61622.1|	180	49737	13 (4)	12 (4)	0.29	flagellin-like protein [Comamonas testosteroni S44]
103	gi|692388425|gb|KGH19346.1|	179	66292	7 (4)	5 (2)	0.1	copper oxidase [Comamonas testosteroni]
104	gi|757785444|ref|WP_043003292.1|	179	83846	14 (6)	9 (4)	0.21	malate dehydrogenase [Comamonas testosteroni]
105	gi|220711158|gb|EED66526.1|	178	47359	18 (9)	13 (9)	0.83	transcription termination factor Rho [Comamonas testosteroni KF-1]
106	gi|743533583|ref|WP_039050448.1|	177	26191	23 (9)	11 (7)	1.61	3-hydroxyacyl-CoA dehydrogenase [Comamonas testosteroni]
107	gi|220711074|gb|EED66442.1|	176	52422	24 (8)	12 (5)	0.53	glutamine synthetase, type I [Comamonas testosteroni KF-1]
108	gi|262208812|gb|ACY32910.1|	176	28427	17 (7)	10 (5)	1.17	high-affinity branched-chain amino acidtransport ATP-binding protein livG [Comamonas testosteroni CNB-2]
109	gi|220712415|gb|EED67783.1|	176	43686	14 (4)	9 (1)	0.16	sulfate ABC transporter, periplasmic sulfate-binding protein [Comamonas testosteroni KF-1]
110	gi|298719812|gb|EFI60775.1|	174	13184	6 (3)	2 (1)	0.99	glycine cleavage system H protein [Comamonas testosteroni S44]
111	gi|262209840|gb|ACY33938.1|	174	17050	15 (5)	9 (5)	1.47	hypothetical conserved protein [Comamonas testosteroni CNB-2]
112	gi|298722439|gb|EFI63359.1|	174	25864	10 (5)	7 (3)	0.83	short-chain dehydrogenase/reductase SDR [Comamonas testosteroni S44]
113	gi|262210484|gb|ACY34582.1|	174	40637	14 (8)	10 (8)	0.87	4-hydroxyphenylpyruvate dioxygenase [Comamonas testosteroni CNB-2]
114	gi|371451656|gb|EHN64693.1|	172	22060	14 (9)	8 (7)	2.1	NusG antitermination factor [Comamonas testosteroni ATCC 11996]
115	gi|262208306|gb|ACY32404.1|	172	66112	21 (8)	13 (6)	0.34	acetolactate synthase, large subunit [Comamonas testosteroni CNB-2]
116	gi|298722463|gb|EFI63383.1|	172	40020	24 (12)	14 (10)	1.39	gram-negative type outer membrane porin protein [Comamonas testosteroni S44]
117	gi|220713802|gb|EED69170.1|	171	28463	12 (7)	7 (4)	1.17	ABC transporter related [Comamonas testosteroni KF-1]
118	gi|949766629|ref|WP_057091748.1|	170	47675	16 (8)	10 (4)	0.31	trigger factor [Comamonas testosteroni]
119	gi|262211082|gb|ACY35180.1|	170	14811	15 (10)	8 (6)	4.25	ribosomal protein L15 [Comamonas testosteroni CNB-2]
120	gi|262209863|gb|ACY33961.1|	169	118875	27 (11)	18 (7)	0.21	carbamoyl-phosphate synthase, large subunit [Comamonas testosteroni CNB-2]
121	gi|220713500|gb|EED68868.1|	169	19064	15 (7)	9 (5)	1.25	peptidyl-prolyl cis-trans isomerase cyclophilin type [Comamonas testosteroni KF-1]
122	gi|262209928|gb|ACY34026.1|	167	33699	10 (5)	8 (4)	0.6	HflC protein [Comamonas testosteroni CNB-2]
123	gi|262207762|gb|ACY31860.1|	167	33980	14 (9)	11 (7)	1.11	TctC [Comamonas testosteroni CNB-2]
124	gi|915709237|ref|WP_050872272.1|	166	64198	15 (6)	13 (4)	0.22	phosphate starvation-inducible protein PhoH [Comamonas testosteroni]
125	gi|298721261|gb|EFI62203.1|	165	47547	19 (10)	13 (8)	0.71	NADH dehydrogenase subunit D [Comamonas testosteroni S44]
126	gi|262210124|gb|ACY34222.1|	164	50726	11 (7)	9 (6)	0.46	peptidase U62, modulator of DNA gyrase [Comamonas testosteroni CNB-2]
127	gi|262206994|gb|ACY31092.1|	164	28931	11 (5)	7 (3)	0.55	cytochrome c, class I [Comamonas testosteroni CNB-2]
128	gi|262206815|gb|ACY30913.1|	162	61818	14 (7)	9 (5)	0.3	urocanate hydratase [Comamonas testosteroni CNB-2]
129	gi|692398816|gb|KGH29370.1|	162	144766	27 (6)	18 (3)	0.09	phosphoribosylformylglycinamidine synthase [Comamonas testosteroni]
130	gi|220714470|gb|EED69838.1|	161	30333	15 (7)	12 (5)	0.68	ribosomal protein L2 [Comamonas testosteroni KF-1]
131	gi|262206983|gb|ACY31081.1|	161	31164	14 (4)	11 (4)	0.5	ATP synthase F1, gamma subunit [Comamonas testosteroni CNB-2]
132	gi|262208811|gb|ACY32909.1|	160	20099	10 (5)	6 (4)	0.86	high-affinity branched-chain amino acidtransport ATP-binding protein livF [Comamonas testosteroni CNB-2]
133	gi|220710053|gb|EED65421.1|	159	40208	16 (8)	11 (6)	0.74	DNA binding domain protein, excisionase family [Comamonas testosteroni KF-1]
134	gi|262209384|gb|ACY33482.1|	156	42596	14 (8)	10 (6)	0.57	aminotransferase, class I and II [Comamonas testosteroni CNB-2]
135	gi|262207437|gb|ACY31535.1|	156	47993	20 (8)	13 (5)	0.59	sn-glycerol-3-phosphate-binding periplasmic protein ugpB [Comamonas testosteroni CNB-2]
136	gi|298722662|gb|EFI63581.1|	154	100811	22 (8)	14 (7)	0.29	leucyl-tRNA synthetase [Comamonas testosteroni S44]
137	gi|262209597|gb|ACY33695.1|	154	16654	9 (7)	6 (5)	1.52	transport protein [Comamonas testosteroni CNB-2]
138	gi|262210268|gb|ACY34366.1|	154	40617	21 (8)	12 (6)	0.73	extracellular ligand-binding receptor [Comamonas testosteroni CNB-2]
139	gi|220709955|gb|EED65323.1|	153	72262	13 (5)	10 (3)	0.19	heat shock protein Hsp90 [Comamonas testosteroni KF-1]
140	gi|298719799|gb|EFI60762.1|	152	15336	16 (7)	6 (5)	2.33	UspA [Comamonas testosteroni S44]
141	gi|262211433|gb|ACY35531.1|	152	34558	12 (5)	8 (5)	0.58	Twin-arginine translocation pathway signal [Comamonas testosteroni CNB-2]
142	gi|298719381|gb|EFI60350.1|	150	32148	18 (10)	10 (6)	1.19	cysteine synthase A [Comamonas testosteroni S44]
143	gi|220710965|gb|EED66333.1|	149	15913	13 (6)	2 (2)	1.63	succinate dehydrogenase, cytochrome b556 subunit [Comamonas testosteroni KF-1]
144	gi|262210550|gb|ACY34648.1|	149	51535	11 (4)	7 (3)	0.28	peptidase M16-like protein [Comamonas testosteroni CNB-2]
145	gi|298719937|gb|EFI60899.1|	149	19891	47 (11)	8 (4)	0.87	putative lipoprotein [Comamonas testosteroni S44]
146	gi|262208821|gb|ACY32919.1|	147	41064	6 (4)	5 (3)	0.36	glycine cleavage system T protein [Comamonas testosteroni CNB-2]
147	gi|220712919|gb|EED68287.1|	148	36954	21 (7)	12 (4)	0.67	ketol-acid reductoisomerase [Comamonas testosteroni KF-1]
148	gi|298722607|gb|EFI63526.1|	148	73608	21 (5)	13 (3)	0.19	transketolase [Comamonas testosteroni S44]
149	gi|692398587|gb|KGH29145.1|	147	39558	18 (7)	9 (4)	0.49	glutaminase [Comamonas testosteroni]
150	gi|298721264|gb|EFI62206.1|	146	75735	14 (5)	10 (4)	0.24	NADH dehydrogenase subunit G [Comamonas testosteroni S44]
151	gi|220709968|gb|EED65336.1|	145	30134	11 (7)	6 (4)	0.69	3-hydroxybutyryl-CoA dehydrogenase [Comamonas testosteroni KF-1]
152	gi|220713803|gb|EED69171.1|	145	39155	14 (5)	6 (3)	0.5	inner-membrane translocator [Comamonas testosteroni KF-1]
153	gi|298718133|gb|EFI59123.1|	144	18390	16 (7)	8 (5)	1.74	bacterioferritin [Comamonas testosteroni S44]
154	gi|220714810|gb|EED70178.1|	143	19934	13 (6)	4 (3)	0.86	single-strand binding protein [Comamonas testosteroni KF-1]
155	gi|262207595|gb|ACY31693.1|	143	59461	11 (3)	5 (3)	0.18	L-lactate transport [Comamonas testosteroni CNB-2]
156	gi|298718397|gb|EFI59380.1|	143	24976	9 (4)	6 (3)	0.46	isochorismatase hydrolase [Comamonas testosteroni S44]
157	gi|220710859|gb|EED66227.1|	142	15719	7 (4)	5 (2)	0.48	GatB/YqeY domain-containing protein [Comamonas testosteroni KF-1]
158	gi|298719335|gb|EFI60304.1|	141	41553	8 (4)	6 (4)	0.36	acetyl-CoA acetyltransferase [Comamonas testosteroni S44]
159	gi|220709852|gb|EED65220.1|	139	36370	25 (7)	16 (6)	0.69	DNA-directed RNA polymerase, alpha subunit [Comamonas testosteroni KF-1]
160	gi|220710785|gb|EED66153.1|	139	39693	13 (7)	7 (6)	0.75	TRAP dicarboxylate transporter- DctP subunit [Comamonas testosteroni KF-1]
161	gi|262207215|gb|ACY31313.1|	138	27156	12 (5)	4 (3)	0.41	LamB/YcsF [Comamonas testosteroni CNB-2]
162	gi|743532411|ref|WP_039049288.1|	138	49522	22 (9)	14 (6)	0.67	class II fumarate hydratase [Comamonas testosteroni]
163	gi|220709853|gb|EED65221.1|	137	14345	8 (5)	3 (2)	0.9	ribosomal protein L17 [Comamonas testosteroni KF-1]
164	gi|220710038|gb|EED65406.1|	137	19156	16 (5)	6 (4)	0.91	beta-hydroxyacyl-(acyl-carrier-protein) dehydratase FabA [Comamonas testosteroni KF-1]
165	gi|220713721|gb|EED69089.1|	136	25265	8 (5)	4 (3)	0.64	3-oxoacyl-(acyl-carrier-protein) reductase [Comamonas testosteroni KF-1]
166	gi|220711595|gb|EED66963.1|	135	45109	12 (5)	8 (4)	0.33	cysteine desulfurase IscS [Comamonas testosteroni KF-1]
167	gi|262209965|gb|ACY34063.1|	134	30437	6 (5)	4 (4)	0.68	Heat shock protein [Comamonas testosteroni CNB-2]
168	gi|262210979|gb|ACY35077.1|	134	35001	11 (5)	8 (3)	0.44	hypothetical conserved protein [Comamonas testosteroni CNB-2]
169	gi|692396251|gb|KGH26881.1|	134	23618	8 (5)	5 (2)	0.7	DSBA oxidoreductase [Comamonas testosteroni]
170	gi|220710671|gb|EED66039.1|	133	52309	5 (3)	4 (2)	0.2	DEAD/DEAH box helicase domain protein [Comamonas testosteroni KF-1]
171	gi|262208453|gb|ACY32551.1|	133	52371	14 (2)	8 (1)	0.13	Malonyl-CoA decarboxylase [Comamonas testosteroni CNB-2]
172	gi|220710791|gb|EED66159.1|	133	27175	5 (2)	4 (1)	0.26	Carbon-monoxide dehydrogenase (acceptor) [Comamonas testosteroni KF-1]
173	gi|262206964|gb|ACY31062.1|	132	17566	17 (7)	8 (5)	1.88	Redoxin [Comamonas testosteroni CNB-2]
174	gi|262208266|gb|ACY32364.1|	132	18351	14 (8)	5 (5)	2.27	OmpA/MotB [Comamonas testosteroni CNB-2]
175	gi|262211192|gb|ACY35290.1|	131	63037	6 (2)	5 (2)	0.11	arginyl-tRNA synthetase [Comamonas testosteroni CNB-2]
176	gi|262208597|gb|ACY32695.1|	131	73570	19 (7)	13 (6)	0.36	putative serine protein kinase, PrkA [Comamonas testosteroni CNB-2]
177	gi|220712933|gb|EED68301.1|	129	19299	10 (5)	7 (3)	0.62	Inorganic diphosphatase [Comamonas testosteroni KF-1]
178	gi|220714099|gb|EED69467.1|	129	43097	6 (3)	6 (3)	0.25	Methionine adenosyltransferase [Comamonas testosteroni KF-1]
179	gi|692396480|gb|KGH27101.1|	129	34835	10 (4)	8 (3)	0.31	glutathione synthetase [Comamonas testosteroni]
180	gi|298721001|gb|EFI61945.1|	128	75032	22 (5)	14 (4)	0.19	carbamoyl-phosphate synthase L chain [Comamonas testosteroni S44]
181	gi|262208423|gb|ACY32521.1|	128	33302	10 (4)	9 (4)	0.46	hypothetical protein CtCNB1_1775 [Comamonas testosteroni CNB-2]
182	gi|692359745|gb|KGG91339.1|	127	14301	18 (6)	6 (2)	1.35	Organic hydroperoxide resistance protein [Comamonas testosteroni]
183	gi|220711547|gb|EED66915.1|	127	37088	4 (2)	3 (2)	0.19	selenide, water dikinase [Comamonas testosteroni KF-1]
184	gi|814984748|gb|KKI14740.1|	127	103894	20 (5)	16 (5)	0.17	preprotein translocase subunit SecA [Comamonas testosteroni]
185	gi|220714474|gb|EED69842.1|	127	11775	12 (4)	5 (3)	1.16	ribosomal protein S10 [Comamonas testosteroni KF-1]
186	gi|757791380|ref|WP_043009069.1|	127	51168	6 (3)	5 (2)	0.13	2-hydroxyacid dehydrogenase [Comamonas testosteroni]
187	gi|262208999|gb|ACY33097.1|	126	40431	11 (6)	7 (5)	0.48	acetyl-CoA acetyltransferase [Comamonas testosteroni CNB-2]
188	gi|220713764|gb|EED69132.1|	123	52874	14 (7)	11 (7)	0.53	argininosuccinate lyase [Comamonas testosteroni KF-1]
189	gi|692375216|gb|KGH06456.1|	123	22260	3 (2)	2 (1)	0.15	GCN5 family N-acetyltransferase [Comamonas testosteroni]
190	gi|220713675|gb|EED69043.1|	123	15687	11 (5)	6 (4)	1.67	ribosomal protein L9 [Comamonas testosteroni KF-1]
191	gi|220712219|gb|EED67587.1|	123	23969	13 (7)	8 (5)	1.49	two component transcriptional regulator, LuxR family [Comamonas testosteroni KF-1]
192	gi|220714109|gb|EED69477.1|	121	10529	22 (8)	8 (5)	8.67	chaperonin Cpn10 [Comamonas testosteroni KF-1]
193	gi|220713793|gb|EED69161.1|	121	14393	9 (5)	7 (3)	0.89	ribosomal protein L19 [Comamonas testosteroni KF-1]
194	gi|262208623|gb|ACY32721.1|	120	27397	16 (7)	9 (4)	0.99	3-hydroxybutyrate dehydrogenase [Comamonas testosteroni CNB-2]
195	gi|220714798|gb|EED70166.1|	118	31598	13 (8)	9 (6)	0.82	succinyl-CoA synthetase, alpha subunit [Comamonas testosteroni KF-1]
196	gi|757786766|ref|WP_043004594.1|	117	28367	7 (2)	5 (1)	0.25	16S rRNA (adenine(1518)-N(6)/adenine(1519)-N(6))-dimethyltransferase [Comamonas testosteroni]
197	gi|220711978|gb|EED67346.1|	117	78385	17 (5)	9 (5)	0.23	methylmalonyl-CoA mutase, large subunit [Comamonas testosteroni KF-1]
198	gi|262208440|gb|ACY32538.1|	117	39820	12 (5)	9 (4)	0.49	hypothetical conserved protein [Comamonas testosteroni CNB-2]
199	gi|262206723|gb|ACY30821.1|	117	15057	15 (4)	6 (3)	0.84	UspA [Comamonas testosteroni CNB-2]
200	gi|298718302|gb|EFI59287.1|	116	24479	13 (7)	7 (4)	0.89	carboxymethylenebutenolidase [Comamonas testosteroni S44]
201	gi|672606276|gb|AIJ45247.1|	116	68669	7 (2)	6 (1)	0.1	elongation factor 4 [Comamonas testosteroni TK102]
202	gi|757786539|ref|WP_043004372.1|	115	90983	26 (8)	17 (5)	0.24	RNA polymerase sigma factor RpoD [Comamonas testosteroni]
203	gi|298719304|gb|EFI60273.1|	114	16807	11 (5)	6 (3)	1.51	Peptidoglycan-binding LysM [Comamonas testosteroni S44]
204	gi|220711480|gb|EED66848.1|	114	23637	7 (5)	2 (2)	0.49	Nucleoside-triphosphate--adenylate kinase [Comamonas testosteroni KF-1]
205	gi|692358410|gb|KGG90017.1|	114	31682	5 (2)	4 (1)	0.22	diaminopimelate epimerase [Comamonas testosteroni]
206	gi|692359053|gb|KGG90656.1|	114	109386	13 (3)	12 (3)	0.09	valyl-tRNA synthase [Comamonas testosteroni]
207	gi|914793279|gb|KOC30559.1|	113	53361	12 (3)	8 (2)	0.13	hydrolase [Comamonas testosteroni]
208	gi|298720584|gb|EFI61533.1|	113	39693	7 (4)	5 (3)	0.27	hypothetical protein CTS44_11556 [Comamonas testosteroni S44]
209	gi|220714500|gb|EED69868.1|	112	36971	14 (4)	9 (3)	0.29	cell shape determining protein, MreB/Mrl family [Comamonas testosteroni KF-1]
210	gi|692351175|gb|KGG82936.1|	112	15758	4 (3)	3 (2)	0.79	hypothetical protein P245_26195 [Comamonas testosteroni]
211	gi|262207365|gb|ACY31463.1|	111	40812	15 (4)	10 (3)	0.37	histidinol-phosphate aminotransferase [Comamonas testosteroni CNB-2]
212	gi|220709850|gb|EED65218.1|	110	14197	9 (3)	5 (3)	0.91	ribosomal protein S11 [Comamonas testosteroni KF-1]
213	gi|262207066|gb|ACY31164.1|	109	37062	9 (2)	5 (1)	0.19	extracellular solute-binding protein, family 1 [Comamonas testosteroni CNB-2]
214	gi|220711067|gb|EED66435.1|	108	42052	11 (4)	8 (2)	0.16	histidyl-tRNA synthetase 2 [Comamonas testosteroni KF-1]
215	gi|220712920|gb|EED68288.1|	108	18135	12 (4)	6 (4)	0.98	acetolactate synthase, small subunit [Comamonas testosteroni KF-1]
216	gi|262207509|gb|ACY31607.1|	108	107069	17 (6)	11 (3)	0.13	isoleucyl-tRNA synthetase [Comamonas testosteroni CNB-2]
217	gi|220712756|gb|EED68124.1|	107	66975	9 (5)	8 (4)	0.21	GTP-binding protein TypA [Comamonas testosteroni KF-1]
218	gi|743531603|ref|WP_039048485.1|	107	93273	12 (6)	9 (5)	0.19	lysine decarboxylase [Comamonas testosteroni]
219	gi|220712274|gb|EED67642.1|	106	22537	11 (5)	8 (3)	1	3-oxoacid CoA-transferase, B subunit [Comamonas testosteroni KF-1]
220	gi|262211059|gb|ACY35157.1|	106	22952	8 (2)	7 (2)	0.31	transport protein [Comamonas testosteroni CNB-2]
221	gi|917670067|ref|WP_052223826.1|	106	45085	9 (3)	6 (2)	0.24	multidrug transporter [Comamonas testosteroni]
222	gi|220710017|gb|EED65385.1|	106	21725	10 (4)	6 (3)	0.54	5-formyltetrahydrofolate cyclo-ligase [Comamonas testosteroni KF-1]
223	gi|692401504|gb|KGH32011.1|	106	27467	8 (2)	5 (2)	0.26	GTP cyclohydrolase [Comamonas testosteroni]
224	gi|929533360|ref|WP_054073657.1|	105	86965	22 (5)	19 (5)	0.2	phosphoenolpyruvate synthase [Comamonas testosteroni]
225	gi|220709849|gb|EED65217.1|	104	13852	11 (8)	4 (4)	2	ribosomal protein S13 [Comamonas testosteroni KF-1]
226	gi|692359601|gb|KGG91195.1|	104	41130	17 (5)	9 (5)	0.47	C4-dicarboxylate ABC transporter [Comamonas testosteroni]
227	gi|220711083|gb|EED66451.1|	103	32124	4 (2)	4 (2)	0.22	Thymidylate synthase [Comamonas testosteroni KF-1]
228	gi|262207643|gb|ACY31741.1|	103	58079	14 (5)	10 (4)	0.25	lysyl-tRNA synthetase [Comamonas testosteroni CNB-2]
229	gi|692401904|gb|KGH32411.1|	103	36632	9 (3)	6 (2)	0.3	acetyl-CoA carboxylase subunit alpha [Comamonas testosteroni]
230	gi|692399644|gb|KGH30196.1|	103	25310	7 (1)	6 (1)	0.13	hypothetical protein P353_11440 [Comamonas testosteroni]
231	gi|736348961|ref|WP_034374842.1|	103	104350	13 (3)	9 (2)	0.1	glutamine-synthetase adenylyltransferase [Comamonas testosteroni]
232	gi|220711053|gb|EED66421.1|	102	15233	10 (5)	4 (2)	1.24	Nucleoside-diphosphate kinase [Comamonas testosteroni KF-1]
233	gi|298722575|gb|EFI63495.1|	102	29020	7 (3)	5 (3)	0.39	hypothetical protein CTS44_03030 [Comamonas testosteroni S44]
234	gi|298720046|gb|EFI61003.1|	102	51020	19 (4)	10 (3)	0.28	adenylosuccinate lyase [Comamonas testosteroni S44]
235	gi|262210365|gb|ACY34463.1|	101	46013	14 (8)	10 (7)	0.62	acetylornithine deacetylase or [Comamonas testosteroni CNB-2]
236	gi|262210714|gb|ACY34812.1|	101	28059	10 (5)	7 (4)	0.57	molybdenum ABC transporter, periplasmic [Comamonas testosteroni CNB-2]
237	gi|220710874|gb|EED66242.1|	101	20845	12 (3)	5 (3)	0.56	flavoprotein WrbA [Comamonas testosteroni KF-1]
238	gi|220711220|gb|EED66588.1|	101	13411	14 (8)	6 (3)	2.11	ribosomal protein L20 [Comamonas testosteroni KF-1]
239	gi|692380585|gb|KGH11704.1|	100	42770	12 (4)	8 (2)	0.16	cell division protein FtsA [Comamonas testosteroni]
240	gi|262207534|gb|ACY31632.1|	100	22702	9 (3)	6 (3)	0.51	outer membrane lipoprotein carrier protein LolA [Comamonas testosteroni CNB-2]
241	gi|757785138|ref|WP_043002990.1|	100	57246	7 (2)	6 (1)	0.06	zinc ribbon domain-containing protein [Comamonas testosteroni]
242	gi|692377589|gb|KGH08749.1|	100	31399	4 (2)	3 (1)	0.11	tetrathionate reductase subunit B [Comamonas testosteroni]
243	gi|262210440|gb|ACY34538.1|	100	84199	14 (2)	10 (1)	0.04	(p)ppGpp synthetase I, SpoT/RelA [Comamonas testosteroni CNB-2]
244	gi|371451655|gb|EHN64692.1|	100	15038	11 (6)	6 (2)	0.85	50S ribosomal protein L11 [Comamonas testosteroni ATCC 11996]
245	gi|220712058|gb|EED67426.1|	99	114925	17 (4)	15 (3)	0.09	heavy metal efflux pump, CzcA family [Comamonas testosteroni KF-1]
246	gi|692350247|gb|KGG82045.1|	98	54463	9 (4)	6 (3)	0.26	hypothetical protein P609_21465 [Comamonas testosteroni]
247	gi|220710962|gb|EED66330.1|	98	27187	12 (5)	6 (2)	0.59	succinate dehydrogenase and fumarate reductase iron-sulfur protein [Comamonas testosteroni KF-1]
248	gi|220713956|gb|EED69324.1|	98	68197	17 (4)	12 (3)	0.15	aspartyl-tRNA synthetase [Comamonas testosteroni KF-1]
249	gi|298720837|gb|EFI61782.1|	97	61400	10 (4)	8 (4)	0.23	benzoyl-CoA-dihydrodiol lyase [Comamonas testosteroni S44]
250	gi|371452195|gb|EHN65224.1|	97	61414	10 (3)	9 (3)	0.17	CTP synthetase [Comamonas testosteroni ATCC 11996]
251	gi|262207395|gb|ACY31493.1|	97	21636	12 (3)	5 (3)	0.54	ubiquinol-cytochrome c reductase, iron-sulfur [Comamonas testosteroni CNB-2]
252	gi|262210325|gb|ACY34423.1|	96	38571	6 (4)	5 (4)	0.39	adenosine deaminase [Comamonas testosteroni CNB-2]
253	gi|743532418|ref|WP_039049295.1|	95	72893	10 (4)	9 (4)	0.19	acetyl-coenzyme A synthetase [Comamonas testosteroni]
254	gi|262207652|gb|ACY31750.1|	95	39780	7 (3)	4 (2)	0.27	aspartate-semialdehyde dehydrogenase [Comamonas testosteroni CNB-2]
255	gi|220711453|gb|EED66821.1|	95	53485	9 (4)	6 (2)	0.13	Leucyl aminopeptidase [Comamonas testosteroni KF-1]
256	gi|298722314|gb|EFI63234.1|	95	73555	18 (2)	15 (2)	0.09	Carbamoyl-phosphate synthase L chain [Comamonas testosteroni S44]
257	gi|262211197|gb|ACY35295.1|	94	12945	2 (1)	2 (1)	0.26	conserved hypothetical protein [Comamonas testosteroni CNB-2]
258	gi|220714949|gb|EED70317.1|	93	36223	16 (6)	12 (3)	0.42	glyceraldehyde-3-phosphate dehydrogenase, type I [Comamonas testosteroni KF-1]
259	gi|814981894|gb|KKI11928.1|	92	42710	5 (2)	4 (1)	0.16	ABC transporter permease [Comamonas testosteroni]
260	gi|220713279|gb|EED68647.1|	92	55271	12 (2)	9 (2)	0.12	amidophosphoribosyltransferase [Comamonas testosteroni KF-1]
261	gi|298719266|gb|EFI60235.1|	92	28357	3 (1)	3 (1)	0.12	short-chain dehydrogenase/reductase SDR [Comamonas testosteroni S44]
262	gi|262207360|gb|ACY31458.1|	91	46921	6 (3)	6 (3)	0.23	histidinol dehydrogenase [Comamonas testosteroni CNB-2]
263	gi|692352476|gb|KGG84185.1|	91	109775	25 (6)	14 (5)	0.16	ribonuclease E [Comamonas testosteroni]
264	gi|298720923|gb|EFI61867.1|	91	40314	7 (3)	4 (3)	0.27	FAD dependent oxidoreductase [Comamonas testosteroni S44]
265	gi|220714377|gb|EED69745.1|	91	12745	2 (2)	1 (1)	0.61	conserved hypothetical protein [Comamonas testosteroni KF-1]
266	gi|298719726|gb|EFI60690.1|	90	85966	15 (6)	13 (6)	0.25	surface antigen (D15) [Comamonas testosteroni S44]
267	gi|371450617|gb|EHN63661.1|	90	30783	20 (6)	13 (4)	0.67	elongation factor Ts [Comamonas testosteroni ATCC 11996]
268	gi|262211325|gb|ACY35423.1|	89	23124	4 (1)	4 (1)	0.15	isochorismatase hydrolase [Comamonas testosteroni CNB-2]
269	gi|692356863|gb|KGG88491.1|	89	33903	6 (1)	4 (1)	0.1	ABC transporter ATP-binding protein [Comamonas testosteroni]
270	gi|692358186|gb|KGG89797.1|	89	67207	7 (3)	6 (3)	0.15	peptidase M61 [Comamonas testosteroni]
271	gi|298720500|gb|EFI61451.1|	89	60451	6 (2)	5 (2)	0.11	Peptidoglycan-binding LysM [Comamonas testosteroni S44]
272	gi|736329075|ref|WP_034355819.1|	89	13072	8 (5)	7 (5)	2.19	MULTISPECIES: hypothetical protein [Comamonas]
273	gi|262209935|gb|ACY34033.1|	89	48499	8 (3)	8 (3)	0.22	histidyl-tRNA synthetase [Comamonas testosteroni CNB-2]
274	gi|220713493|gb|EED68861.1|	88	44921	6 (3)	5 (2)	0.24	aspartate kinase [Comamonas testosteroni KF-1]
275	gi|298721607|gb|EFI62541.1|	88	34971	13 (3)	10 (3)	0.31	malate dehydrogenase [Comamonas testosteroni S44]
276	gi|298722055|gb|EFI62985.1|	87	29058	12 (2)	8 (2)	0.24	2,5-diketo-D-gluconate reductase B [Comamonas testosteroni S44]
277	gi|262210018|gb|ACY34116.1|	87	36986	7 (3)	5 (3)	0.29	polysaccharide deacetylase [Comamonas testosteroni CNB-2]
278	gi|692371555|gb|KGH02878.1|	87	15865	3 (2)	3 (2)	0.47	RNA-binding protein [Comamonas testosteroni]
279	gi|220714702|gb|EED70070.1|	87	29658	5 (1)	4 (1)	0.11	septum site-determining protein MinD [Comamonas testosteroni KF-1]
280	gi|298722430|gb|EFI63350.1|	86	81334	15 (4)	8 (4)	0.17	cyanophycin synthetase [Comamonas testosteroni S44]
281	gi|262207825|gb|ACY31923.1|	86	55244	11 (4)	6 (3)	0.19	FAD-dependent pyridine nucleotide-disulphide [Comamonas testosteroni CNB-2]
282	gi|220709827|gb|EED65195.1|	85	19597	10 (5)	4 (4)	1.2	Ferritin Dps family protein [Comamonas testosteroni KF-1]
283	gi|298719086|gb|EFI60056.1|	84	11193	7 (3)	4 (2)	0.71	50S ribosomal protein L24 [Comamonas testosteroni S44]
284	gi|298718287|gb|EFI59272.1|	85	53374	15 (3)	10 (2)	0.13	glutamyl-tRNA(Gln) and/or aspartyl-tRNA(Asn) amidotransferase, B subunit [Comamonas testosteroni S44]
285	gi|262208885|gb|ACY32983.1|	85	11154	13 (5)	7 (4)	1.95	hypothetical conserved protein [Comamonas testosteroni CNB-2]
286	gi|692401833|gb|KGH32340.1|	84	30814	7 (3)	6 (2)	0.36	2-dehydro-3-deoxyphosphooctonate aldolase [Comamonas testosteroni]
287	gi|298722308|gb|EFI63228.1|	84	64680	11 (3)	9 (3)	0.16	AMP-binding domain protein [Comamonas testosteroni S44]
288	gi|220710435|gb|EED65803.1|	84	43088	5 (5)	4 (4)	0.34	monooxygenase FAD-binding [Comamonas testosteroni KF-1]
289	gi|371451485|gb|EHN64523.1|	83	21461	8 (3)	6 (3)	0.55	ATP-dependent Clp protease proteolytic subunit [Comamonas testosteroni ATCC 11996]
290	gi|262209767|gb|ACY33865.1|	83	45890	7 (3)	4 (3)	0.23	hydroxymethylglutaryl-CoA reductase [Comamonas testosteroni CNB-2]
291	gi|298721185|gb|EFI62127.1|	83	43489	7 (5)	5 (4)	0.34	phosphoribosylglycinamide formyltransferase 2 [Comamonas testosteroni S44]
292	gi|692396633|gb|KGH27244.1|	83	14937	5 (2)	3 (1)	0.51	F0F1 ATP synthase subunit epsilon [Comamonas testosteroni]
293	gi|298718903|gb|EFI59875.1|	83	33898	4 (2)	4 (2)	0.21	S-adenosyl-methyltransferase MraW [Comamonas testosteroni S44]
294	gi|692377596|gb|KGH08756.1|	83	76266	16 (5)	9 (5)	0.23	oligopeptidase A [Comamonas testosteroni]
295	gi|262208866|gb|ACY32964.1|	83	11459	4 (2)	2 (1)	0.69	alkylhydroperoxidase like protein, AhpD family [Comamonas testosteroni CNB-2]
296	gi|743533759|ref|WP_039050621.1|	82	15939	11 (4)	6 (3)	0.78	universal stress protein UspA [Comamonas testosteroni]
297	gi|220710151|gb|EED65519.1|	82	48924	20 (5)	15 (5)	0.39	heat shock protein HslVU, ATPase subunit HslU [Comamonas testosteroni KF-1]
298	gi|220714471|gb|EED69839.1|	82	11288	10 (2)	4 (2)	0.7	Ribosomal protein L25/L23 [Comamonas testosteroni KF-1]
299	gi|692395294|gb|KGH25964.1|	81	54427	11 (3)	9 (3)	0.19	benzoyl-CoA oxygenase [Comamonas testosteroni]
300	gi|262207216|gb|ACY31314.1|	73	56544	4 (2)	3 (2)	0.12	urea amidolyase related protein [Comamonas testosteroni CNB-2]
301	gi|298720967|gb|EFI61911.1|	80	24869	9 (3)	5 (2)	0.46	maleylacetoacetate isomerase [Comamonas testosteroni S44]
302	gi|692395376|gb|KGH26046.1|	80	51370	10 (2)	7 (2)	0.13	adenosylmethionine-8-amino-7-oxononanoate aminotransferase [Comamonas testosteroni]
303	gi|298722271|gb|EFI63193.1|	80	30683	3 (1)	3 (1)	0.11	chaperone protein HchA [Comamonas testosteroni S44]
304	gi|220711520|gb|EED66888.1|	79	12047	3 (2)	2 (1)	0.28	Cupin 2 conserved barrel domain protein [Comamonas testosteroni KF-1]
305	gi|220714840|gb|EED70208.1|	79	9845	5 (5)	2 (2)	0.83	preprotein translocase, YajC subunit [Comamonas testosteroni KF-1]
306	gi|220713294|gb|EED68662.1|	79	38322	6 (3)	5 (3)	0.28	Substrate-binding region of ABC-type glycine betaine transport system [Comamonas testosteroni KF-1]
307	gi|262207773|gb|ACY31871.1|	79	36578	5 (4)	3 (2)	0.19	Hsp33 protein [Comamonas testosteroni CNB-2]
308	gi|298719334|gb|EFI60303.1|	77	86989	7 (3)	7 (3)	0.12	3-hydroxyacyl-CoA dehydrogenase, NAD-binding protein [Comamonas testosteroni S44]
309	gi|220712902|gb|EED68270.1|	78	9453	7 (4)	3 (2)	1.57	histone family protein DNA-binding protein [Comamonas testosteroni KF-1]
310	gi|517873726|ref|WP_019043934.1|	77	22517	4 (2)	3 (1)	0.15	alpha/beta hydrolase [Comamonas testosteroni]
311	gi|220714225|gb|EED69593.1|	77	15604	11 (6)	6 (3)	1.67	ribosomal protein L13 [Comamonas testosteroni KF-1]
312	gi|262209031|gb|ACY33129.1|	77	67460	14 (3)	6 (2)	0.1	electron transfer flavoprotein-ubiquinone [Comamonas testosteroni CNB-2]
313	gi|220711443|gb|EED66811.1|	77	11262	9 (3)	7 (3)	1.24	Sulphur oxidation protein SoxZ [Comamonas testosteroni KF-1]
314	gi|220714942|gb|EED70310.1|	76	13562	8 (4)	5 (2)	0.96	ribosomal subunit interface protein, putative [Comamonas testosteroni KF-1]
315	gi|262206759|gb|ACY30857.1|	76	37972	3 (1)	2 (1)	0.09	glycosyl transferase, family 2 [Comamonas testosteroni CNB-2]
316	gi|298719692|gb|EFI60656.1|	75	38269	6 (2)	4 (2)	0.18	bifunctional enoyl-CoA hydratase/phosphate acetyltransferase [Comamonas testosteroni S44]
317	gi|262209972|gb|ACY34070.1|	75	43120	7 (3)	5 (2)	0.25	amidohydrolase [Comamonas testosteroni CNB-2]
318	gi|692375260|gb|KGH06500.1|	75	57307	15 (4)	10 (3)	0.25	purine biosynthesis protein purH [Comamonas testosteroni]
319	gi|692352248|gb|KGG83958.1|	75	29507	8 (1)	4 (1)	0.11	exodeoxyribonuclease III [Comamonas testosteroni]
320	gi|220711069|gb|EED66437.1|	74	19387	5 (2)	4 (2)	0.38	phosphoribosyltransferase [Comamonas testosteroni KF-1]
321	gi|298719883|gb|EFI60846.1|	74	22840	7 (2)	5 (2)	0.31	ribose-5-phosphate isomerase A [Comamonas testosteroni S44]
322	gi|220711943|gb|EED67311.1|	74	26308	16 (7)	8 (6)	1.31	acetoacetyl-CoA reductase [Comamonas testosteroni KF-1]
323	gi|298721221|gb|EFI62163.1|	74	52428	9 (6)	9 (6)	0.44	threonine synthase [Comamonas testosteroni S44]
324	gi|736337720|ref|WP_034364107.1|	74	60268	7 (4)	6 (3)	0.17	MFS transporter [Comamonas testosteroni]
325	gi|262207805|gb|ACY31903.1|	74	41528	16 (5)	13 (5)	0.47	NlpBDapX lipoprotein [Comamonas testosteroni CNB-2]
326	gi|220714373|gb|EED69741.1|	73	40377	7 (2)	5 (2)	0.17	uroporphyrinogen decarboxylase [Comamonas testosteroni KF-1]
327	gi|298718081|gb|EFI59076.1|	73	18070	5 (1)	4 (1)	0.19	OmpA/MotB [Comamonas testosteroni S44]
328	gi|220711013|gb|EED66381.1|	73	31286	3 (1)	2 (1)	0.11	short-chain dehydrogenase/reductase SDR [Comamonas testosteroni KF-1]
329	gi|371452355|gb|EHN65384.1|	73	37370	8 (3)	6 (2)	0.18	signal peptidase I [Comamonas testosteroni ATCC 11996]
330	gi|220714468|gb|EED69836.1|	73	12166	9 (2)	6 (2)	0.64	ribosomal protein L22 [Comamonas testosteroni KF-1]
331	gi|262210162|gb|ACY34260.1|	72	85559	6 (2)	5 (2)	0.08	aldehyde oxidase and xanthine dehydrogenase [Comamonas testosteroni CNB-2]
332	gi|262210189|gb|ACY34287.1|	72	21103	11 (5)	8 (3)	0.81	YceI [Comamonas testosteroni CNB-2]
333	gi|220713630|gb|EED68998.1|	72	49830	11 (5)	8 (5)	0.38	NADH-quinone oxidoreductase, F subunit [Comamonas testosteroni KF-1]
334	gi|692355078|gb|KGG86728.1|	72	104226	13 (4)	12 (3)	0.13	ABC transporter [Comamonas testosteroni]
335	gi|262207839|gb|ACY31937.1|	72	12211	2 (2)	2 (2)	0.64	peptidylprolyl isomerase, FKBP-type [Comamonas testosteroni CNB-2]
336	gi|220714294|gb|EED69662.1|	72	25081	5 (3)	3 (2)	0.46	Carbonate dehydratase [Comamonas testosteroni KF-1]
337	gi|262209894|gb|ACY33992.1|	72	46387	1 (1)	1 (1)	0.07	O-acetylhomoserine/O-acetylserine sulfhydrylase [Comamonas testosteroni CNB-2]
338	gi|220712854|gb|EED68222.1|	72	41709	4 (1)	3 (1)	0.08	ATPase associated with various cellular activities AAA_5 [Comamonas testosteroni KF-1]
339	gi|672605489|gb|AIJ44460.1|	71	58153	4 (1)	4 (1)	0.06	NAD(P) transhydrogenase subunit alpha [Comamonas testosteroni TK102]
340	gi|692351362|gb|KGG83106.1|	71	35336	9 (3)	7 (2)	0.2	C4-dicarboxylate ABC transporter substrate-binding protein [Comamonas testosteroni]
341	gi|262211077|gb|ACY35175.1|	71	23228	15 (3)	10 (3)	0.5	ribosomal protein S4 [Comamonas testosteroni CNB-2]
342	gi|757788196|ref|WP_043006002.1|	71	63501	15 (4)	10 (4)	0.22	beta-Ala-Xaa dipeptidase [Comamonas testosteroni]
343	gi|371450311|gb|EHN63360.1|	71	99704	14 (3)	12 (3)	0.1	translation initiation factor IF-2 [Comamonas testosteroni ATCC 11996]
344	gi|220711308|gb|EED66676.1|	70	100586	15 (3)	11 (3)	0.1	aminopeptidase N [Comamonas testosteroni KF-1]
345	gi|220714791|gb|EED70159.1|	70	39294	12 (4)	11 (3)	0.38	recA protein [Comamonas testosteroni KF-1]
346	gi|262208760|gb|ACY32858.1|	70	21457	1 (1)	1 (1)	0.16	hypothetical protein CtCNB1_2112 [Comamonas testosteroni CNB-2]
347	gi|262209933|gb|ACY34031.1|	70	40671	11 (5)	9 (4)	0.37	Pyrrolo-quinoline quinone [Comamonas testosteroni CNB-2]
348	gi|262210437|gb|ACY34535.1|	69	33405	17 (6)	12 (5)	0.61	conserved hypothetical protein [Comamonas testosteroni CNB-2]
349	gi|692360822|gb|KGG92400.1|	70	59610	11 (2)	9 (2)	0.11	GMP synthase [Comamonas testosteroni]
350	gi|298719686|gb|EFI60650.1|	70	52093	12 (3)	7 (3)	0.2	RND efflux system, outer membrane lipoprotein [Comamonas testosteroni S44]
351	gi|262209017|gb|ACY33115.1|	69	22119	7 (1)	5 (1)	0.15	hypothetical conserved protein [Comamonas testosteroni CNB-2]
352	gi|220710829|gb|EED66197.1|	69	33132	8 (2)	5 (1)	0.1	Inositol-phosphate phosphatase [Comamonas testosteroni KF-1]
353	gi|262210859|gb|ACY34957.1|	69	31645	14 (4)	6 (2)	0.49	acetylglutamate kinase [Comamonas testosteroni CNB-2]
354	gi|929533690|ref|WP_054073987.1|	69	20995	10 (3)	5 (2)	0.56	polyhydroxyalkanoate synthesis repressor PhaR [Comamonas testosteroni]
355	gi|220714701|gb|EED70069.1|	69	26331	2 (1)	1 (1)	0.13	septum site-determining protein MinC [Comamonas testosteroni KF-1]
356	gi|220715012|gb|EED70380.1|	69	48579	6 (3)	4 (2)	0.22	glutamate/cysteine ligase [Comamonas testosteroni KF-1]
357	gi|220713624|gb|EED68992.1|	69	74325	3 (1)	2 (1)	0.04	proton-translocating NADH-quinone oxidoreductase, chain L [Comamonas testosteroni KF-1]
358	gi|298717732|gb|EFI58740.1|	69	18845	3 (1)	2 (1)	0.18	hypothetical protein CTS44_25706 [Comamonas testosteroni S44]
359	gi|298719408|gb|EFI60376.1|	68	87506	18 (5)	11 (3)	0.16	ribonucleoside-diphosphate reductase, adenosylcobalamin-dependent [Comamonas testosteroni S44]
360	gi|220714478|gb|EED69846.1|	68	14011	5 (2)	5 (2)	0.55	ribosomal protein S12 [Comamonas testosteroni KF-1]
361	gi|262209870|gb|ACY33968.1|	68	35527	3 (1)	3 (1)	0.09	UDP-3-O-(3-hydroxymyristoyl) glucosamine [Comamonas testosteroni CNB-2]
362	gi|743531556|ref|WP_039048438.1|	67	45499	8 (2)	7 (1)	0.07	O-acetylhomoserine aminocarboxypropyltransferase [Comamonas testosteroni]
363	gi|220714479|gb|EED69847.1|	67	41830	15 (4)	11 (3)	0.26	Serine-type D-Ala-D-Ala carboxypeptidase [Comamonas testosteroni KF-1]
364	gi|262208463|gb|ACY32561.1|	67	52051	8 (4)	5 (1)	0.2	Mbh14 iron-sulfur protein [Comamonas testosteroni CNB-2]
365	gi|220713671|gb|EED69039.1|	67	18245	5 (2)	5 (2)	0.41	alkyl hydroperoxide reductase/ Thiol specific antioxidant/ Mal allergen [Comamonas testosteroni KF-1]
366	gi|262208808|gb|ACY32906.1|	66	20015	7 (2)	5 (2)	0.37	hemerythrin-like metal-binding protein [Comamonas testosteroni CNB-2]
367	gi|298719166|gb|EFI60136.1|	66	38985	6 (2)	5 (1)	0.08	fumarylacetoacetate (FAA) hydrolase [Comamonas testosteroni S44]
368	gi|220714265|gb|EED69633.1|	66	57913	8 (1)	7 (1)	0.06	Propionyl-CoA carboxylase [Comamonas testosteroni KF-1]
369	gi|262207214|gb|ACY31312.1|	66	23624	4 (3)	2 (2)	0.3	pyrrolidone-carboxylate peptidase [Comamonas testosteroni CNB-2]
370	gi|220711512|gb|EED66880.1|	66	27595	2 (1)	2 (1)	0.12	conserved hypothetical protein [Comamonas testosteroni KF-1]
371	gi|298719882|gb|EFI60845.1|	66	37503	4 (1)	3 (1)	0.09	dihydroorotate dehydrogenase 2 [Comamonas testosteroni S44]
372	gi|220714607|gb|EED69975.1|	66	35969	6 (2)	3 (2)	0.19	porin Gram-negative type [Comamonas testosteroni KF-1]
373	gi|743532282|ref|WP_039049160.1|	65	43980	9 (1)	6 (1)	0.08	ABC transporter permease [Comamonas testosteroni]
374	gi|220710163|gb|EED65531.1|	65	35014	4 (2)	3 (2)	0.2	D-alanine/D-alanine ligase [Comamonas testosteroni KF-1]
375	gi|692352219|gb|KGG83929.1|	65	97859	24 (4)	17 (4)	0.14	ribonuclease R [Comamonas testosteroni]
376	gi|220712521|gb|EED67889.1|	65	47993	4 (1)	2 (1)	0.07	protein of unknown function DUF444 [Comamonas testosteroni KF-1]
377	gi|949768918|ref|WP_057092767.1|	65	68958	11 (4)	10 (4)	0.2	glutamine--tRNA ligase [Comamonas testosteroni]
378	gi|262207661|gb|ACY31759.1|	65	13775	11 (6)	7 (3)	1.43	ribosomal protein S6 [Comamonas testosteroni CNB-2]
379	gi|220713454|gb|EED68822.1|	65	36429	6 (3)	4 (2)	0.19	conserved hypothetical protein [Comamonas testosteroni KF-1]
380	gi|262207005|gb|ACY31103.1|	65	12591	7 (3)	4 (2)	0.62	ribosomal protein L7/L12 [Comamonas testosteroni CNB-2]
381	gi|692401698|gb|KGH32205.1|	65	32425	9 (2)	7 (2)	0.22	acetyl-CoA carboxylase carboxyl transferase subunit beta [Comamonas testosteroni]
382	gi|262208028|gb|ACY32126.1|	64	56014	20 (3)	12 (3)	0.19	hydro-lyase, Fe-S type, tartrate/fumarate [Comamonas testosteroni CNB-2]
383	gi|220714212|gb|EED69580.1|	64	48164	4 (2)	4 (2)	0.14	tyrosyl-tRNA synthetase [Comamonas testosteroni KF-1]
384	gi|220710681|gb|EED66049.1|	60	47806	5 (3)	3 (2)	0.22	kynureninase [Comamonas testosteroni KF-1]
385	gi|220710150|gb|EED65518.1|	64	19460	6 (1)	4 (1)	0.17	20S proteasome A and B subunits [Comamonas testosteroni KF-1]
386	gi|220712190|gb|EED67558.1|	64	62919	9 (5)	6 (4)	0.23	Amidohydrolase 3 [Comamonas testosteroni KF-1]
387	gi|262207187|gb|ACY31285.1|	64	31872	6 (1)	4 (1)	0.1	ComJ [Comamonas testosteroni CNB-2]
388	gi|914791051|gb|KOC28338.1|	64	69599	6 (2)	5 (2)	0.1	poly(R)-hydroxyalkanoic acid synthase [Comamonas testosteroni]
389	gi|262208078|gb|ACY32176.1|	58	40028	4 (2)	2 (2)	0.17	phosphoserine aminotransferase [Comamonas testosteroni CNB-2]
390	gi|262206981|gb|ACY31079.1|	64	19085	4 (2)	4 (2)	0.38	ATP synthase F1, delta subunit [Comamonas testosteroni CNB-2]
391	gi|298722298|gb|EFI63218.1|	64	40807	4 (1)	4 (1)	0.08	acyl-CoA dehydrogenase-like protein [Comamonas testosteroni S44]
392	gi|262211012|gb|ACY35110.1|	64	34537	6 (2)	4 (1)	0.1	Twin-arginine translocation pathway signal [Comamonas testosteroni CNB-2]
393	gi|262211424|gb|ACY35522.1|	63	34873	13 (2)	11 (2)	0.2	N-acetyl-gamma-glutamyl-phosphate reductase [Comamonas testosteroni CNB-2]
394	gi|220714509|gb|EED69877.1|	63	43629	7 (2)	6 (2)	0.16	D-isomer specific 2-hydroxyacid dehydrogenase NAD-binding [Comamonas testosteroni KF-1]
395	gi|262209417|gb|ACY33515.1|	63	60847	6 (2)	5 (1)	0.05	polysaccharide export protein [Comamonas testosteroni CNB-2]
396	gi|262210537|gb|ACY34635.1|	63	27688	10 (3)	8 (3)	0.41	phosphoglycerate mutase 1 family [Comamonas testosteroni CNB-2]
397	gi|757787880|ref|WP_043005693.1|	63	32668	12 (3)	7 (3)	0.34	cysteine synthase B [Comamonas testosteroni]
398	gi|262210019|gb|ACY34117.1|	62	18057	7 (4)	5 (2)	0.67	bacterioferritin [Comamonas testosteroni CNB-2]
399	gi|692397754|gb|KGH28323.1|	62	38773	4 (1)	4 (1)	0.09	5-methyltetrahydrofolate--homocysteine methyltransferase [Comamonas testosteroni]
400	gi|298717914|gb|EFI58919.1|	62	41684	8 (1)	7 (1)	0.08	Ubiquinone biosynthesis hydroxylase [Comamonas testosteroni S44]
401	gi|262209464|gb|ACY33562.1|	62	9821	6 (3)	5 (3)	1.49	histone-like nucleoid-structuring protein H-NS [Comamonas testosteroni CNB-2]
402	gi|262209946|gb|ACY34044.1|	62	27890	1 (1)	1 (1)	0.12	stationary-phase survival protein SurE [Comamonas testosteroni CNB-2]
403	gi|262209319|gb|ACY33417.1|	62	35268	8 (2)	7 (2)	0.2	putative exonuclease, RdgC [Comamonas testosteroni CNB-2]
404	gi|220711437|gb|EED66805.1|	62	37382	3 (2)	3 (2)	0.18	beta-lactamase domain protein [Comamonas testosteroni KF-1]
405	gi|692371504|gb|KGH02827.1|	62	26636	5 (1)	4 (1)	0.13	hypothetical protein P608_26115 [Comamonas testosteroni]
406	gi|262211380|gb|ACY35478.1|	61	18830	3 (3)	2 (2)	0.64	putative lipoprotein transmembrane [Comamonas testosteroni CNB-2]
407	gi|692397423|gb|KGH28003.1|	61	105898	19 (3)	16 (2)	0.06	DNA gyrase subunit A [Comamonas testosteroni]
408	gi|262210266|gb|ACY34364.1|	61	23307	3 (3)	2 (2)	0.31	NAD-dependent epimerase/dehydratase [Comamonas testosteroni CNB-2]
409	gi|220714459|gb|EED69827.1|	61	18447	5 (3)	2 (1)	0.18	Redoxin domain protein [Comamonas testosteroni KF-1]
410	gi|262210485|gb|ACY34583.1|	61	13521	4 (1)	4 (1)	0.25	endoribonuclease [Comamonas testosteroni CNB-2]
411	gi|262207396|gb|ACY31494.1|	61	53213	17 (5)	9 (4)	0.35	cytochrome b [Comamonas testosteroni CNB-2]
412	gi|298718627|gb|EFI59602.1|	61	48475	9 (2)	8 (1)	0.14	UDP-glucose/GDP-mannose dehydrogenase [Comamonas testosteroni S44]
413	gi|220711510|gb|EED66878.1|	61	46085	9 (2)	6 (2)	0.15	isocitrate dehydrogenase, NADP-dependent [Comamonas testosteroni KF-1]
414	gi|220714437|gb|EED69805.1|	60	22792	4 (2)	4 (2)	0.32	LemA family protein [Comamonas testosteroni KF-1]
415	gi|220712910|gb|EED68278.1|	60	20745	12 (2)	9 (2)	0.35	translation elongation factor P [Comamonas testosteroni KF-1]
416	gi|220710698|gb|EED66066.1|	60	42586	3 (3)	3 (3)	0.25	acetylornithine and succinylornithine aminotransferase [Comamonas testosteroni KF-1]
417	gi|757789927|ref|WP_043007698.1|	60	12600	2 (1)	2 (1)	0.27	DUF4845 domain-containing protein [Comamonas testosteroni]
418	gi|692401181|gb|KGH31688.1|	59	34126	4 (1)	3 (1)	0.1	glyoxylate reductase [Comamonas testosteroni]
419	gi|220710726|gb|EED66094.1|	59	44013	5 (2)	5 (2)	0.16	acyl-CoA dehydrogenase domain protein [Comamonas testosteroni KF-1]
420	gi|692354058|gb|KGG85724.1|	59	89996	14 (2)	12 (2)	0.07	phenylalanyl-tRNA synthetase subunit beta [Comamonas testosteroni]
421	gi|298718855|gb|EFI59828.1|	59	16671	17 (5)	7 (2)	0.74	putative signal-transduction protein with CBS [Comamonas testosteroni S44]
422	gi|298720867|gb|EFI61812.1|	59	20554	5 (3)	4 (2)	0.58	NADPH-dependent FMN reductase [Comamonas testosteroni S44]
423	gi|220711133|gb|EED66501.1|	59	70513	7 (2)	4 (1)	0.05	ATP-dependent metalloprotease FtsH [Comamonas testosteroni KF-1]
424	gi|220710376|gb|EED65744.1|	59	18250	9 (4)	5 (4)	0.97	pantetheine-phosphate adenylyltransferase [Comamonas testosteroni KF-1]
425	gi|220710697|gb|EED66065.1|	59	34714	5 (1)	4 (1)	0.1	ornithine carbamoyltransferase [Comamonas testosteroni KF-1]
426	gi|298720924|gb|EFI61868.1|	59	33894	5 (2)	4 (2)	0.21	transcriptional regulator, LysR family protein [Comamonas testosteroni S44]
427	gi|915709219|ref|WP_050872263.1|	59	26312	6 (1)	4 (1)	0.13	ABC transporter ATP-binding protein [Comamonas testosteroni]
428	gi|220712928|gb|EED68296.1|	59	12524	6 (2)	3 (1)	0.27	nitrogen regulatory protein P-II [Comamonas testosteroni KF-1]
429	gi|220711165|gb|EED66533.1|	58	12722	4 (1)	3 (1)	0.27	4Fe-4S ferredoxin iron-sulfur binding domain protein [Comamonas testosteroni KF-1]
430	gi|262209983|gb|ACY34081.1|	58	17089	5 (3)	3 (1)	0.43	6,7-dimethyl-8-ribityllumazine synthase [Comamonas testosteroni CNB-2]
431	gi|262211379|gb|ACY35477.1|	58	33452	2 (1)	1 (1)	0.1	methionyl-tRNA formyltransferase [Comamonas testosteroni CNB-2]
432	gi|220711218|gb|EED66586.1|	58	20422	10 (2)	6 (1)	0.36	translation initiation factor IF-3 [Comamonas testosteroni KF-1]
433	gi|220713627|gb|EED68995.1|	57	19812	3 (2)	2 (1)	0.17	NADH-quinone oxidoreductase, chain I [Comamonas testosteroni KF-1]
434	gi|757785694|ref|WP_043003538.1|	57	45266	6 (1)	4 (1)	0.07	UDP-N-acetylglucosamine 1-carboxyvinyltransferase [Comamonas testosteroni]
435	gi|298721110|gb|EFI62053.1|	56	33958	8 (2)	5 (2)	0.2	TctC [Comamonas testosteroni S44]
436	gi|220713811|gb|EED69179.1|	56	8936	8 (3)	7 (3)	1.68	ribosomal protein L28 [Comamonas testosteroni KF-1]
437	gi|949771535|ref|WP_057094462.1|	56	42914	15 (1)	12 (1)	0.08	2-aminoadipate aminotransferase [Comamonas testosteroni]
438	gi|692392612|gb|KGH23378.1|	56	58915	6 (2)	3 (2)	0.11	cytochrome BD oxidase subunit I [Comamonas testosteroni]
439	gi|298720836|gb|EFI61781.1|	56	42548	13 (1)	7 (1)	0.08	threonine dehydratase [Comamonas testosteroni S44]
440	gi|220714473|gb|EED69841.1|	56	23541	15 (2)	8 (2)	0.3	ribosomal protein L3 [Comamonas testosteroni KF-1]
441	gi|262207653|gb|ACY31751.1|	56	38398	5 (2)	4 (2)	0.18	3-isopropylmalate dehydrogenase [Comamonas testosteroni CNB-2]
442	gi|220713746|gb|EED69114.1|	56	42812	6 (2)	5 (2)	0.16	L-lactate dehydrogenase (cytochrome) [Comamonas testosteroni KF-1]
443	gi|262208799|gb|ACY32897.1|	56	36871	6 (2)	4 (2)	0.19	ubiquinol oxidase, subunit II [Comamonas testosteroni CNB-2]
444	gi|220712276|gb|EED67644.1|	56	25078	3 (2)	3 (2)	0.28	3-oxoacid CoA-transferase, A subunit [Comamonas testosteroni KF-1]
445	gi|298717657|gb|EFI58674.1|	55	25406	4 (1)	2 (1)	0.13	isoprenylcysteine carboxyl methyltransferase [Comamonas testosteroni S44]
446	gi|262209336|gb|ACY33434.1|	55	76466	4 (1)	3 (1)	0.04	DNA ligase, NAD-dependent [Comamonas testosteroni CNB-2]
447	gi|757787571|ref|WP_043005391.1|	55	32184	9 (3)	8 (3)	0.34	hydroxymethylglutaryl-CoA lyase [Comamonas testosteroni]
448	gi|220711221|gb|EED66589.1|	55	39118	3 (2)	3 (2)	0.18	phenylalanyl-tRNA synthetase, alpha subunit [Comamonas testosteroni KF-1]
449	gi|220714431|gb|EED69799.1|	55	113383	11 (2)	8 (2)	0.06	transporter, hydrophobe/amphiphile efflux-1 (HAE1) family [Comamonas testosteroni KF-1]
450	gi|262211183|gb|ACY35281.1|	54	47526	5 (2)	3 (2)	0.14	putative RNA methylase [Comamonas testosteroni CNB-2]
451	gi|298721948|gb|EFI62878.1|	54	61335	9 (1)	7 (1)	0.05	methyl-accepting chemotaxis sensory transducer [Comamonas testosteroni S44]
452	gi|262207712|gb|ACY31810.1|	54	23353	6 (3)	5 (3)	0.5	NADH (or F420H2) dehydrogenase, subunit C [Comamonas testosteroni CNB-2]
453	gi|262211233|gb|ACY35331.1|	52	40203	3 (2)	3 (2)	0.17	Phospholipase/lecithinase/hemolysin-like protein [Comamonas testosteroni CNB-2]
454	gi|220713769|gb|EED69137.1|	54	32227	5 (4)	3 (2)	0.34	Carboxymethylenebutenolidase [Comamonas testosteroni KF-1]
455	gi|692401152|gb|KGH31660.1|	53	95383	7 (1)	7 (1)	0.03	hypothetical protein P353_03945, partial [Comamonas testosteroni]
456	gi|692353703|gb|KGG85382.1|	53	82401	9 (3)	9 (3)	0.12	GTP pyrophosphokinase [Comamonas testosteroni]
457	gi|220711909|gb|EED67277.1|	53	30934	2 (1)	1 (1)	0.11	inner-membrane translocator [Comamonas testosteroni KF-1]
458	gi|262209043|gb|ACY33141.1|	53	25633	6 (2)	5 (2)	0.28	Pirin-like protein [Comamonas testosteroni CNB-2]
459	gi|220710216|gb|EED65584.1|	53	28393	10 (1)	6 (1)	0.12	Thioredoxin, conserved site [Comamonas testosteroni KF-1]
460	gi|220711061|gb|EED66429.1|	53	49376	6 (1)	6 (1)	0.07	small GTP-binding protein [Comamonas testosteroni KF-1]
461	gi|262206909|gb|ACY31007.1|	53	15719	5 (1)	4 (1)	0.22	blue (type 1) copper domain protein [Comamonas testosteroni CNB-2]
462	gi|220711143|gb|EED66511.1|	53	25710	2 (1)	2 (1)	0.13	two component transcriptional regulator PhoB, winged helix family [Comamonas testosteroni KF-1]
463	gi|220713821|gb|EED69189.1|	52	44164	5 (1)	5 (1)	0.07	acyl-CoA dehydrogenase domain protein [Comamonas testosteroni KF-1]
464	gi|692364148|gb|KGG95643.1|	52	51569	6 (1)	5 (1)	0.06	proline aminopeptidase P II [Comamonas testosteroni]
465	gi|220711100|gb|EED66468.1|	52	44902	8 (3)	8 (3)	0.24	Glycine hydroxymethyltransferase [Comamonas testosteroni KF-1]
466	gi|220710389|gb|EED65757.1|	52	16741	3 (1)	2 (1)	0.2	protein-export protein SecB [Comamonas testosteroni KF-1]
467	gi|220713631|gb|EED68999.1|	52	18525	3 (1)	2 (1)	0.18	NADH-quinone oxidoreductase, E subunit [Comamonas testosteroni KF-1]
468	gi|298719181|gb|EFI60151.1|	52	43469	6 (1)	4 (1)	0.08	amidohydrolase [Comamonas testosteroni S44]
469	gi|692354287|gb|KGG85951.1|	52	45464	6 (1)	6 (1)	0.07	peptidoglycan-binding protein [Comamonas testosteroni]
470	gi|298721026|gb|EFI61970.1|	52	10861	2 (1)	2 (1)	0.32	histone-like nucleoid-structuring protein H-NS [Comamonas testosteroni S44]
471	gi|220711186|gb|EED66554.1|	52	56259	6 (1)	6 (1)	0.06	methyl-accepting chemotaxis sensory transducer with Pas/Pac sensor [Comamonas testosteroni KF-1]
472	gi|692383435|gb|KGH14505.1|	52	39130	4 (2)	3 (1)	0.18	3-hydroxyisobutyryl-CoA hydrolase [Comamonas testosteroni]
473	gi|692355015|gb|KGG86668.1|	52	33010	8 (2)	7 (2)	0.21	hypothetical protein P609_11075 [Comamonas testosteroni]
474	gi|220712751|gb|EED68119.1|	52	67005	16 (5)	12 (4)	0.21	dihydroxy-acid dehydratase [Comamonas testosteroni KF-1]
475	gi|220714052|gb|EED69420.1|	51	17711	3 (1)	2 (1)	0.19	Mammalian cell entry related domain protein [Comamonas testosteroni KF-1]
476	gi|14861218|gb|AAK73574.1|AF305325_6	51	35414	7 (3)	5 (2)	0.2	PmdC [Comamonas testosteroni]
477	gi|692379809|gb|KGH10933.1|	51	69932	15 (3)	8 (2)	0.1	peptidyl-prolyl cis-trans isomerase [Comamonas testosteroni]
478	gi|262211368|gb|ACY35466.1|	51	16479	3 (2)	2 (1)	0.21	RNA-binding protein RNP-3 [Comamonas testosteroni CNB-2]
479	gi|262208272|gb|ACY32370.1|	51	26541	1 (1)	1 (1)	0.13	RNA polymerase, sigma-24 subunit, ECF subfamily [Comamonas testosteroni CNB-2]
480	gi|692389339|gb|KGH20212.1|	51	34197	4 (1)	4 (1)	0.1	transporter [Comamonas testosteroni]
481	gi|757787453|ref|WP_043005274.1|	51	45978	16 (7)	13 (6)	0.63	phosphoribosylamine--glycine ligase [Comamonas testosteroni]
482	gi|262210896|gb|ACY34994.1|	50	33330	10 (4)	7 (3)	0.33	phenylalanine-4-hydroxylase [Comamonas testosteroni CNB-2]
483	gi|692371511|gb|KGH02834.1|	50	34558	4 (2)	4 (2)	0.2	NADPH:quinone oxidoreductase [Comamonas testosteroni]
484	gi|692396878|gb|KGH27482.1|	50	24112	8 (2)	5 (2)	0.3	hypothetical protein P353_18435 [Comamonas testosteroni]
485	gi|298721723|gb|EFI62655.1|	50	17418	5 (1)	5 (1)	0.19	hypothetical protein CTS44_06238 [Comamonas testosteroni S44]
486	gi|220713640|gb|EED69008.1|	50	9902	6 (4)	5 (4)	2.34	ribosomal protein S15 [Comamonas testosteroni KF-1]
487	gi|220712620|gb|EED67988.1|	50	42842	6 (3)	5 (3)	0.25	putative transcriptional regulator, GntR family [Comamonas testosteroni KF-1]
488	gi|220714804|gb|EED70172.1|	50	29307	3 (2)	2 (2)	0.24	orotidine 5'-phosphate decarboxylase [Comamonas testosteroni KF-1]
489	gi|220713991|gb|EED69359.1|	50	11234	6 (4)	3 (3)	1.92	ribosomal protein L21 [Comamonas testosteroni KF-1]
490	gi|220710105|gb|EED65473.1|	50	30722	6 (1)	5 (1)	0.11	peptidase M48 Ste24p [Comamonas testosteroni KF-1]
491	gi|298719198|gb|EFI60168.1|	50	44681	8 (2)	8 (2)	0.15	cyclopropane-fatty-acyl-phospholipid synthase [Comamonas testosteroni S44]
492	gi|220710382|gb|EED65750.1|	50	23290	6 (2)	4 (2)	0.31	two component transcriptional regulator, LuxR family [Comamonas testosteroni KF-1]
493	gi|262209987|gb|ACY34085.1|	50	25566	3 (1)	2 (1)	0.13	MotA/TolQ/ExbB proton channel [Comamonas testosteroni CNB-2]
494	gi|220714854|gb|EED70222.1|	50	20196	1 (1)	1 (1)	0.17	adenine phosphoribosyltransferase [Comamonas testosteroni KF-1]
495	gi|220711312|gb|EED66680.1|	50	40299	4 (1)	3 (1)	0.08	aminoglycoside phosphotransferase [Comamonas testosteroni KF-1]
496	gi|262209377|gb|ACY33475.1|	50	66640	5 (1)	5 (1)	0.05	Fe-S protein assembly chaperone HscA [Comamonas testosteroni CNB-2]
497	gi|220710078|gb|EED65446.1|	49	30755	1 (1)	1 (1)	0.11	conserved hypothetical protein [Comamonas testosteroni KF-1]
498	gi|220713608|gb|EED68976.1|	49	16048	5 (1)	3 (1)	0.21	3-demethylubiquinone-9 3-methyltransferase [Comamonas testosteroni KF-1]
499	gi|692398512|gb|KGH29073.1|	49	40980	11 (3)	10 (3)	0.26	membrane protein [Comamonas testosteroni]
500	gi|298719695|gb|EFI60659.1|	49	63622	10 (2)	8 (2)	0.11	Poly-beta-hydroxybutyrate polymerase-like protein [Comamonas testosteroni S44]
501	gi|692398575|gb|KGH29133.1|	49	58912	6 (2)	5 (2)	0.11	2-aminobenzoate-CoA ligase [Comamonas testosteroni]
502	gi|220709903|gb|EED65271.1|	49	31835	3 (3)	2 (2)	0.22	formyltetrahydrofolate deformylase [Comamonas testosteroni KF-1]
503	gi|220713736|gb|EED69104.1|	49	31995	7 (1)	5 (1)	0.1	7-cyano-7-deazaguanine reductase [Comamonas testosteroni KF-1]
504	gi|262207038|gb|ACY31136.1|	49	86774	14 (3)	9 (2)	0.08	NADH:flavin oxidoreductase/NADH oxidase [Comamonas testosteroni CNB-2]
505	gi|298720237|gb|EFI61192.1|	49	15075	2 (2)	2 (2)	0.5	Glyoxalase/bleomycin resistance [Comamonas testosteroni S44]
506	gi|220714930|gb|EED70298.1|	49	33775	8 (3)	4 (1)	0.1	phosphoribosylaminoimidazole-succinocarboxamide synthase [Comamonas testosteroni KF-1]
507	gi|220713541|gb|EED68909.1|	48	32210	3 (1)	3 (1)	0.1	dihydrodipicolinate synthase [Comamonas testosteroni KF-1]
508	gi|692395824|gb|KGH26454.1|	48	49485	4 (1)	4 (1)	0.07	UDP-N-acetylmuramoylalanyl-D-glutamyl-2, 6-diaminopimelate--D-alanyl-D-alanine ligase [Comamonas testosteroni]
509	gi|220711119|gb|EED66487.1|	48	16386	5 (2)	4 (2)	0.45	beta-hydroxyacyl-(acyl-carrier-protein) dehydratase FabZ [Comamonas testosteroni KF-1]
510	gi|692356582|gb|KGG88212.1|	48	69381	5 (3)	4 (2)	0.1	glucosamine--fructose-6-phosphate aminotransferase [Comamonas testosteroni]
511	gi|220712917|gb|EED68285.1|	48	31752	3 (1)	3 (1)	0.1	CDP-diacylglycerol/serine O-phosphatidyltransferase [Comamonas testosteroni KF-1]
512	gi|220714619|gb|EED69987.1|	44	45477	5 (2)	4 (2)	0.15	imidazolonepropionase [Comamonas testosteroni KF-1]
513	gi|262208787|gb|ACY32885.1|	48	30577	3 (2)	3 (2)	0.23	putative transmembrane protein [Comamonas testosteroni CNB-2]
514	gi|298719875|gb|EFI60838.1|	48	115314	10 (1)	8 (1)	0.03	tetrathionate reductase subunitA [Comamonas testosteroni S44]
515	gi|929532938|ref|WP_054073235.1|	48	78678	5 (1)	4 (1)	0.04	chemotaxis protein CheA [Comamonas testosteroni]
516	gi|298721527|gb|EFI62464.1|	47	40832	8 (1)	8 (1)	0.08	3,4-dihydroxy-2-butanone 4-phosphate synthase [Comamonas testosteroni S44]
517	gi|298720502|gb|EFI61453.1|	47	47900	6 (2)	5 (2)	0.14	tryptophanyl-tRNA synthetase [Comamonas testosteroni S44]
518	gi|122063148|sp|P80918.2|ACP_COMTE	47	8532	2 (2)	1 (1)	0.41	RecName: Full=Acyl carrier protein; Short=ACP
519	gi|220710102|gb|EED65470.1|	47	38142	4 (1)	4 (1)	0.09	dihydroorotase, homodimeric type [Comamonas testosteroni KF-1]
520	gi|262210133|gb|ACY34231.1|	47	30038	4 (1)	3 (1)	0.11	serine O-acetyltransferase [Comamonas testosteroni CNB-2]
521	gi|298720754|gb|EFI61701.1|	47	17966	4 (2)	3 (1)	0.19	hypothetical protein CTS44_11180 [Comamonas testosteroni S44]
522	gi|262207352|gb|ACY31450.1|	47	28510	3 (1)	3 (1)	0.12	VacJ-like lipoprotein [Comamonas testosteroni CNB-2]
523	gi|262207414|gb|ACY31512.1|	47	40760	6 (2)	5 (1)	0.08	iron(II) transport protein [Comamonas testosteroni CNB-2]
524	gi|298717908|gb|EFI58913.1|	47	58469	3 (1)	3 (1)	0.06	benzoylformate decarboxylase [Comamonas testosteroni S44]
525	gi|298718409|gb|EFI59392.1|	47	26355	10 (3)	5 (3)	0.43	putative periplasmic/secreted protein [Comamonas testosteroni S44]
526	gi|220713600|gb|EED68968.1|	46	32770	4 (1)	3 (1)	0.1	conserved hypothetical protein [Comamonas testosteroni KF-1]
527	gi|262210748|gb|ACY34846.1|	46	75654	6 (4)	3 (2)	0.14	ribonuclease II [Comamonas testosteroni CNB-2]
528	gi|220709868|gb|EED65236.1|	46	21286	2 (1)	1 (1)	0.16	phosphoheptose isomerase [Comamonas testosteroni KF-1]
529	gi|220714276|gb|EED69644.1|	46	28909	2 (1)	2 (1)	0.12	alpha/beta hydrolase fold protein [Comamonas testosteroni KF-1]
530	gi|220714223|gb|EED69591.1|	45	13022	1 (1)	1 (1)	0.26	iron-sulfur cluster assembly accessory protein [Comamonas testosteroni KF-1]
531	gi|914792869|gb|KOC30152.1|	45	37062	7 (1)	5 (1)	0.09	delta-aminolevulinic acid dehydratase [Comamonas testosteroni]
532	gi|220710245|gb|EED65613.1|	45	18975	5 (1)	4 (1)	0.18	phosphoribosyltransferase [Comamonas testosteroni KF-1]
533	gi|371450830|gb|EHN63873.1|	45	85011	14 (4)	13 (4)	0.16	ATP-dependent Clp protease, ATP-binding subunit clpA [Comamonas testosteroni ATCC 11996]
534	gi|220714822|gb|EED70190.1|	45	27021	1 (1)	1 (1)	0.12	Integral membrane protein TerC [Comamonas testosteroni KF-1]
535	gi|220711162|gb|EED66530.1|	45	20082	1 (1)	1 (1)	0.17	peptide deformylase [Comamonas testosteroni KF-1]
536	gi|371450132|gb|EHN63187.1|	45	34178	3 (1)	3 (1)	0.1	arginase [Comamonas testosteroni ATCC 11996]
537	gi|692359020|gb|KGG90623.1|	45	23160	3 (1)	3 (1)	0.14	carbon monoxide dehydrogenase subunit G [Comamonas testosteroni]
538	gi|262207417|gb|ACY31515.1|	45	64384	12 (1)	7 (1)	0.05	prolyl-tRNA synthetase [Comamonas testosteroni CNB-2]
539	gi|262209049|gb|ACY33147.1|	45	11308	1 (1)	1 (1)	0.3	hypothetical protein CtCNB1_2401 [Comamonas testosteroni CNB-2]
540	gi|262208682|gb|ACY32780.1|	45	80960	13 (2)	10 (1)	0.04	Twin-arginine translocation pathway signal [Comamonas testosteroni CNB-2]
541	gi|220710860|gb|EED66228.1|	45	8531	2 (1)	2 (1)	0.41	ribosomal protein S21 [Comamonas testosteroni KF-1]
542	gi|262210640|gb|ACY34738.1|	44	46800	9 (2)	4 (1)	0.07	glutamate-1-semialdehyde-2,1-aminomutase [Comamonas testosteroni CNB-2]
543	gi|220714464|gb|EED69832.1|	44	10142	4 (1)	4 (1)	0.34	ribosomal protein S17 [Comamonas testosteroni KF-1]
544	gi|692361690|gb|KGG93254.1|	44	35851	5 (3)	4 (3)	0.3	GMP reductase [Comamonas testosteroni]
545	gi|692398958|gb|KGH29512.1|	44	15181	3 (1)	2 (1)	0.22	hypothetical protein P353_12675 [Comamonas testosteroni]
546	gi|262206683|gb|ACY30781.1|	44	22553	2 (1)	2 (1)	0.15	glutathione S-transferase-like protein [Comamonas testosteroni CNB-2]
547	gi|736353390|ref|WP_034379101.1|	44	93113	9 (1)	8 (1)	0.04	alkaline phosphatase [Comamonas testosteroni]
548	gi|298718388|gb|EFI59371.1|	44	30188	2 (1)	2 (1)	0.11	NADPH-dependent FMN reductase [Comamonas testosteroni S44]
549	gi|262210684|gb|ACY34782.1|	44	39726	4 (1)	4 (1)	0.08	GTP-binding protein YchF [Comamonas testosteroni CNB-2]
550	gi|914782122|gb|KOC19459.1|	44	50593	4 (1)	4 (1)	0.07	amino acid dehydrogenase [Comamonas testosteroni]
551	gi|220713684|gb|EED69052.1|	44	24818	8 (2)	5 (2)	0.29	3-isopropylmalate dehydratase, small subunit [Comamonas testosteroni KF-1]
552	gi|220711038|gb|EED66406.1|	44	25381	1 (1)	1 (1)	0.13	phospholipase/Carboxylesterase [Comamonas testosteroni KF-1]
553	gi|220711108|gb|EED66476.1|	44	27559	14 (3)	9 (3)	0.41	ribosomal protein S2 [Comamonas testosteroni KF-1]
554	gi|692350313|gb|KGG82111.1|	44	29099	14 (5)	11 (4)	0.54	peptidyl-prolyl cis-trans isomerase [Comamonas testosteroni]
555	gi|298720475|gb|EFI61426.1|	44	22421	11 (2)	9 (2)	0.32	50S ribosomal protein L25/general stress protein Ctc [Comamonas testosteroni S44]
556	gi|371450810|gb|EHN63853.1|	43	37909	8 (3)	8 (3)	0.29	TctC [Comamonas testosteroni ATCC 11996]
557	gi|262211086|gb|ACY35184.1|	43	17668	9 (3)	7 (3)	0.69	ribosomal protein L6 [Comamonas testosteroni CNB-2]
558	gi|298721351|gb|EFI62293.1|	43	42225	7 (1)	7 (1)	0.08	Cupin 4 [Comamonas testosteroni S44]
559	gi|262210658|gb|ACY34756.1|	43	30696	8 (1)	6 (1)	0.11	nicotinate-nucleotide pyrophosphorylase [Comamonas testosteroni CNB-2]
560	gi|298718916|gb|EFI59888.1|	43	35111	4 (1)	3 (1)	0.09	Twin-arginine translocation pathway signal [Comamonas testosteroni S44]
561	gi|262210171|gb|ACY34269.1|	43	67045	5 (1)	4 (1)	0.05	deoxyxylulose-5-phosphate synthase [Comamonas testosteroni CNB-2]
562	gi|517873063|ref|WP_019043271.1|	43	87049	12 (1)	11 (1)	0.04	5-methyltetrahydropteroyltriglutamate--homocysteine S-methyltransferase [Comamonas testosteroni]
563	gi|692392602|gb|KGH23368.1|	43	22183	4 (2)	3 (2)	0.32	ArsR family transcriptional regulator [Comamonas testosteroni]
564	gi|262207821|gb|ACY31919.1|	43	55306	3 (1)	3 (1)	0.06	hypothetical conserved protein [Comamonas testosteroni CNB-2]
565	gi|220714770|gb|EED70138.1|	43	52807	5 (2)	3 (1)	0.06	chromosomal replication initiator protein DnaA [Comamonas testosteroni KF-1]
566	gi|220714615|gb|EED69983.1|	42	30122	1 (1)	1 (1)	0.11	N-formylglutamate amidohydrolase [Comamonas testosteroni KF-1]
567	gi|692392430|gb|KGH23198.1|	42	21701	5 (1)	3 (1)	0.15	protocatechuate 3,4-dioxygenase subunit beta [Comamonas testosteroni]
568	gi|220711210|gb|EED66578.1|	42	29019	9 (1)	4 (1)	0.11	conserved hypothetical protein [Comamonas testosteroni KF-1]
569	gi|220710099|gb|EED65467.1|	42	27279	12 (3)	7 (2)	0.26	ABC transporter related [Comamonas testosteroni KF-1]
570	gi|743534109|ref|WP_039050961.1|	42	52554	5 (1)	4 (1)	0.06	aspartyl/glutamyl-tRNA amidotransferase subunit A [Comamonas testosteroni]
571	gi|692361061|gb|KGG92631.1|	42	39665	6 (2)	4 (1)	0.17	Zn-dependent hydrolase [Comamonas testosteroni]
572	gi|220714324|gb|EED69692.1|	42	14215	3 (1)	2 (1)	0.24	response regulator receiver protein [Comamonas testosteroni KF-1]
573	gi|692388549|gb|KGH19469.1|	42	63643	13 (3)	8 (3)	0.16	acyl-CoA dehydrogenase [Comamonas testosteroni]
574	gi|220713796|gb|EED69164.1|	42	9305	6 (1)	4 (1)	0.37	ribosomal protein S16 [Comamonas testosteroni KF-1]
575	gi|692350619|gb|KGG82392.1|	42	13940	4 (1)	4 (1)	0.24	molecular chaperone [Comamonas testosteroni]
576	gi|220714547|gb|EED69915.1|	42	29061	4 (3)	3 (3)	0.38	oxidoreductase FAD/NAD(P)-binding domain protein [Comamonas testosteroni KF-1]
577	gi|757790218|ref|WP_043007981.1|	42	86477	5 (1)	4 (1)	0.04	hypothetical protein [Comamonas testosteroni]
578	gi|220711134|gb|EED66502.1|	42	30589	3 (1)	2 (1)	0.11	dihydropteroate synthase [Comamonas testosteroni KF-1]
579	gi|220713323|gb|EED68691.1|	42	23400	1 (1)	1 (1)	0.14	conserved hypothetical protein [Comamonas testosteroni KF-1]
580	gi|220710378|gb|EED65746.1|	41	11179	3 (1)	2 (1)	0.31	transport-associated protein [Comamonas testosteroni KF-1]
581	gi|262208664|gb|ACY32762.1|	41	24592	8 (1)	6 (1)	0.14	cytochrome C-type protein [Comamonas testosteroni CNB-2]
582	gi|743533449|ref|WP_039050316.1|	41	49218	10 (1)	6 (1)	0.07	ABC transporter substrate-binding protein [Comamonas testosteroni]
583	gi|517873330|ref|WP_019043538.1|	41	52073	14 (1)	12 (1)	0.06	HlyD family type I secretion periplasmic adaptor subunit [Comamonas testosteroni]
584	gi|929534485|ref|WP_054074782.1|	41	50854	5 (1)	4 (1)	0.06	hypothetical protein [Comamonas testosteroni]
585	gi|262210866|gb|ACY34964.1|	41	76629	15 (2)	15 (2)	0.09	glycyl-tRNA synthetase, beta subunit [Comamonas testosteroni CNB-2]
586	gi|220712519|gb|EED67887.1|	41	28145	15 (4)	9 (4)	0.56	lipoprotein, YaeC family [Comamonas testosteroni KF-1]
587	gi|220714411|gb|EED69779.1|	41	24280	1 (1)	1 (1)	0.14	Glutathione S-transferase domain protein [Comamonas testosteroni KF-1]
588	gi|220713993|gb|EED69361.1|	41	63389	4 (1)	4 (1)	0.05	type IV-A pilus assembly ATPase PilB [Comamonas testosteroni KF-1]
589	gi|262207462|gb|ACY31560.1|	41	34778	5 (3)	5 (3)	0.31	ribose-phosphate pyrophosphokinase [Comamonas testosteroni CNB-2]
590	gi|220710246|gb|EED65614.1|	40	35091	9 (1)	5 (1)	0.09	aspartate carbamoyltransferase [Comamonas testosteroni KF-1]
591	gi|220712165|gb|EED67533.1|	40	24560	3 (1)	2 (1)	0.14	pyridoxamine 5'-phosphate oxidase [Comamonas testosteroni KF-1]
592	gi|757789752|ref|WP_043007525.1|	40	28209	7 (1)	5 (1)	0.12	tol-pal system protein YbgF [Comamonas testosteroni]
593	gi|692354203|gb|KGG85867.1|	40	15619	2 (1)	2 (1)	0.22	PTS sugar transporter subunit IIA [Comamonas testosteroni]
594	gi|262209679|gb|ACY33777.1|	40	78155	12 (1)	7 (1)	0.04	threonyl-tRNA synthetase [Comamonas testosteroni CNB-2]
595	gi|262208940|gb|ACY33038.1|	38	21090	5 (2)	4 (2)	0.34	superoxide dismutase, copper/zinc binding protein [Comamonas testosteroni CNB-2]
596	gi|262211376|gb|ACY35474.1|	40	41377	8 (1)	6 (1)	0.08	phosphoglycerate kinase [Comamonas testosteroni CNB-2]
597	gi|298720526|gb|EFI61477.1|	40	27553	5 (1)	5 (1)	0.12	short-chain dehydrogenase/reductase SDR [Comamonas testosteroni S44]
598	gi|298721480|gb|EFI62417.1|	40	24768	3 (1)	3 (1)	0.14	hypothetical protein CTS44_06983 [Comamonas testosteroni S44]
599	gi|262208025|gb|ACY32123.1|	40	21313	3 (1)	3 (1)	0.16	hypothetical protein CtCNB1_1377 [Comamonas testosteroni CNB-2]
600	gi|262209839|gb|ACY33937.1|	40	82582	9 (2)	7 (2)	0.08	conserved hypothetical protein [Comamonas testosteroni CNB-2]
601	gi|692395344|gb|KGH26014.1|	40	34977	12 (4)	7 (3)	0.44	branched-chain amino acid aminotransferase [Comamonas testosteroni]
602	gi|220711596|gb|EED66964.1|	40	14038	3 (1)	2 (1)	0.24	FeS cluster assembly scaffold IscU [Comamonas testosteroni KF-1]
603	gi|692380563|gb|KGH11682.1|	39	49712	6 (1)	6 (1)	0.07	acetyl-CoA carboxylase biotin carboxylase subunit [Comamonas testosteroni]
604	gi|220714115|gb|EED69483.1|	39	15951	1 (1)	1 (1)	0.21	OsmC family protein [Comamonas testosteroni KF-1]
605	gi|917749414|ref|WP_052263588.1|	39	71437	4 (1)	3 (1)	0.05	AMP-dependent synthetase [Comamonas testosteroni]
606	gi|949769418|ref|WP_057093112.1|	39	36760	4 (1)	3 (1)	0.09	phosphoribosylformylglycinamidine cyclo-ligase [Comamonas testosteroni]
607	gi|298719129|gb|EFI60099.1|	39	42095	7 (1)	7 (1)	0.08	aminotransferase, class V [Comamonas testosteroni S44]
608	gi|220714937|gb|EED70305.1|	39	16251	9 (1)	4 (1)	0.21	ferric uptake regulator, Fur family [Comamonas testosteroni KF-1]
609	gi|929534117|ref|WP_054074414.1|	39	61097	9 (1)	5 (1)	0.05	acetyl/propionyl-CoA carboxylase subuit alpha [Comamonas testosteroni]
610	gi|262206980|gb|ACY31078.1|	39	16938	13 (1)	7 (1)	0.2	ATP synthase F0, B subunit [Comamonas testosteroni CNB-2]
611	gi|262211258|gb|ACY35356.1|	39	28866	4 (1)	4 (1)	0.12	short-chain dehydrogenase/reductase SDR [Comamonas testosteroni CNB-2]
612	gi|298721423|gb|EFI62361.1|	39	50907	10 (3)	7 (2)	0.13	gamma-glutamyltransferase [Comamonas testosteroni S44]
613	gi|298720585|gb|EFI61534.1|	39	30165	5 (1)	4 (1)	0.11	alpha/beta hydrolase fold protein [Comamonas testosteroni S44]
614	gi|220711594|gb|EED66962.1|	38	19547	4 (1)	3 (1)	0.17	transcriptional regulator, BadM/Rrf2 family [Comamonas testosteroni KF-1]
615	gi|692401340|gb|KGH31847.1|	38	56998	10 (1)	9 (1)	0.06	L-threonine dehydratase biosynthetic IlvA [Comamonas testosteroni]
616	gi|298718924|gb|EFI59895.1|	38	28408	2 (2)	1 (1)	0.12	Pseudouridine synthase, Rsu [Comamonas testosteroni S44]
617	gi|262209042|gb|ACY33140.1|	38	14228	6 (4)	3 (1)	0.24	DoxX [Comamonas testosteroni CNB-2]
618	gi|298718472|gb|EFI59453.1|	38	80848	4 (1)	4 (1)	0.04	toxin secretion ATP-binding protein [Comamonas testosteroni S44]
619	gi|262210542|gb|ACY34640.1|	38	50141	6 (1)	5 (1)	0.07	histidine kinase [Comamonas testosteroni CNB-2]
620	gi|220713209|gb|EED68577.1|	38	74928	4 (2)	3 (2)	0.09	heavy metal translocating P-type ATPase [Comamonas testosteroni KF-1]
621	gi|692393453|gb|KGH24189.1|	38	15026	4 (1)	3 (1)	0.23	membrane protein [Comamonas testosteroni]
622	gi|220714929|gb|EED70297.1|	38	18723	4 (1)	3 (1)	0.18	peptidylprolyl isomerase, FKBP-type [Comamonas testosteroni KF-1]
623	gi|298718249|gb|EFI59235.1|	32	51231	5 (2)	4 (2)	0.13	N-formimino-L-glutamate deiminase [Comamonas testosteroni S44]
624	gi|262209611|gb|ACY33709.1|	38	60774	11 (2)	8 (2)	0.11	long-chain acyl-CoA synthetase [Comamonas testosteroni CNB-2]
625	gi|220713676|gb|EED69044.1|	38	11046	4 (2)	3 (1)	0.72	ribosomal protein S18 [Comamonas testosteroni KF-1]
626	gi|692360270|gb|KGG91860.1|	37	17100	6 (1)	4 (1)	0.2	deaminase [Comamonas testosteroni]
627	gi|262207658|gb|ACY31756.1|	37	41286	6 (2)	4 (2)	0.17	chaperone protein DnaJ [Comamonas testosteroni CNB-2]
628	gi|220712831|gb|EED68199.1|	37	43858	7 (1)	6 (1)	0.08	acyl-CoA dehydrogenase domain protein [Comamonas testosteroni KF-1]
629	gi|220710994|gb|EED66362.1|	37	79439	2 (1)	2 (1)	0.04	TonB-dependent siderophore receptor [Comamonas testosteroni KF-1]
630	gi|220714037|gb|EED69405.1|	37	22695	4 (2)	3 (1)	0.15	Imidazoleglycerol-phosphate dehydratase [Comamonas testosteroni KF-1]
631	gi|371451266|gb|EHN64307.1|	37	72736	8 (1)	5 (1)	0.05	thiamine biosynthesis protein ThiC [Comamonas testosteroni ATCC 11996]
632	gi|262211232|gb|ACY35330.1|	37	23380	2 (1)	2 (1)	0.14	OmpW [Comamonas testosteroni CNB-2]
633	gi|298720016|gb|EFI60974.1|	37	25056	5 (1)	5 (1)	0.13	hypothetical protein CTS44_14338 [Comamonas testosteroni S44]
634	gi|262210515|gb|ACY34613.1|	36	13743	3 (1)	2 (1)	0.25	5-carboxymethyl-2-hydroxymuconate isomerase [Comamonas testosteroni CNB-2]
635	gi|220712220|gb|EED67588.1|	36	29936	7 (2)	6 (2)	0.23	Methylenetetrahydrofolate dehydrogenase (NADP(+)) [Comamonas testosteroni KF-1]
636	gi|220714750|gb|EED70118.1|	36	22574	3 (1)	2 (1)	0.15	Glutathione S-transferase domain protein [Comamonas testosteroni KF-1]
637	gi|371451828|gb|EHN64861.1|	36	46901	2 (1)	1 (1)	0.07	NCS2 family nucleobase/cation symporter [Comamonas testosteroni ATCC 11996]
638	gi|298721476|gb|EFI62413.1|	36	6876	2 (1)	2 (1)	0.52	RNA chaperone Hfq [Comamonas testosteroni S44]
639	gi|736335073|ref|WP_034361559.1|	36	78202	6 (1)	6 (1)	0.04	TonB-dependent receptor [Comamonas testosteroni]
640	gi|220714914|gb|EED70282.1|	36	24638	2 (1)	2 (1)	0.14	protein of unknown function DUF924 [Comamonas testosteroni KF-1]
641	gi|220710676|gb|EED66044.1|	36	33091	3 (1)	3 (1)	0.1	tryptophan 2,3-dioxygenase [Comamonas testosteroni KF-1]
642	gi|220714999|gb|EED70367.1|	36	34649	9 (3)	7 (3)	0.32	thioredoxin [Comamonas testosteroni KF-1]
643	gi|371453432|gb|EHN66446.1|	36	14094	6 (1)	5 (1)	0.24	CutA1 divalent ion tolerance protein [Comamonas testosteroni ATCC 11996]
644	gi|262207274|gb|ACY31372.1|	36	82246	7 (1)	5 (1)	0.04	general secretion pathway protein D [Comamonas testosteroni CNB-2]
645	gi|220714466|gb|EED69834.1|	35	15430	3 (1)	3 (1)	0.22	ribosomal protein L16 [Comamonas testosteroni KF-1]
646	gi|262207044|gb|ACY31142.1|	35	14249	4 (1)	3 (1)	0.24	Endoribonuclease L-PSP [Comamonas testosteroni CNB-2]
647	gi|692350299|gb|KGG82097.1|	35	41047	4 (1)	4 (1)	0.08	acetyl-CoA acetyltransferase [Comamonas testosteroni]
648	gi|262208187|gb|ACY32285.1|	35	14873	6 (1)	6 (1)	0.23	hypothetical protein CtCNB1_1539 [Comamonas testosteroni CNB-2]
649	gi|298722736|gb|EFI63653.1|	35	70963	5 (1)	5 (1)	0.05	diguanylate cyclase/phosphodiesterase [Comamonas testosteroni S44]
650	gi|220714054|gb|EED69422.1|	35	29229	2 (1)	1 (1)	0.11	ABC transporter related [Comamonas testosteroni KF-1]
651	gi|672610716|gb|AIJ49687.1|	35	27131	4 (1)	4 (1)	0.12	hypothetical protein O987_28205 [Comamonas testosteroni TK102]
652	gi|692376928|gb|KGH08108.1|	35	40161	5 (1)	4 (1)	0.08	FAD-binding protein [Comamonas testosteroni]
653	gi|220710152|gb|EED65520.1|	35	16163	4 (1)	4 (1)	0.21	MraZ protein [Comamonas testosteroni KF-1]
654	gi|220711095|gb|EED66463.1|	34	16888	5 (1)	3 (1)	0.2	CBS domain containing protein [Comamonas testosteroni KF-1]
655	gi|371452459|gb|EHN65488.1|	34	49087	3 (1)	3 (1)	0.07	Fmu (Sun) [Comamonas testosteroni ATCC 11996]
656	gi|298722757|gb|EFI63670.1|	34	18543	4 (1)	3 (1)	0.18	Lipocalin-like protein [Comamonas testosteroni S44]
657	gi|262208887|gb|ACY32985.1|	34	13695	5 (1)	5 (1)	0.25	hypothetical protein CtCNB1_2239 [Comamonas testosteroni CNB-2]
658	gi|262206738|gb|ACY30836.1|	34	55329	5 (2)	5 (2)	0.12	acetyl-CoA hydrolase/transferase [Comamonas testosteroni CNB-2]
659	gi|262207327|gb|ACY31425.1|	34	36089	7 (1)	6 (1)	0.09	transaldolase [Comamonas testosteroni CNB-2]
660	gi|220713286|gb|EED68654.1|	34	11478	5 (2)	2 (1)	0.3	protein of unknown function DUF1255 [Comamonas testosteroni KF-1]
661	gi|220711332|gb|EED66700.1|	34	45033	5 (1)	5 (1)	0.07	Extracellular ligand-binding receptor [Comamonas testosteroni KF-1]
662	gi|220712779|gb|EED68147.1|	34	15250	5 (2)	3 (2)	0.5	protein of unknown function DUF107 [Comamonas testosteroni KF-1]
663	gi|262209868|gb|ACY33966.1|	34	28403	4 (1)	3 (1)	0.12	acyl-(acyl-carrier-protein)--UDP-N-acetylglucosamine O-acyltransferase [Comamonas testosteroni CNB-2]
664	gi|371452803|gb|EHN65829.1|	34	36282	3 (1)	3 (1)	0.09	alcohol dehydrogenase, zinc-binding protein [Comamonas testosteroni ATCC 11996]
665	gi|692396486|gb|KGH27107.1|	34	46016	8 (2)	5 (1)	0.07	gamma-glutamyl phosphate reductase [Comamonas testosteroni]
666	gi|298721560|gb|EFI62496.1|	33	28478	6 (1)	4 (1)	0.12	aldolase II superfamily protein [Comamonas testosteroni S44]
667	gi|262207386|gb|ACY31484.1|	33	39519	3 (1)	3 (1)	0.08	peptidase S1 and S6, chymotrypsin/Hap [Comamonas testosteroni CNB-2]
668	gi|262211398|gb|ACY35496.1|	33	22760	3 (1)	2 (1)	0.15	glutathione S-transferase-like protein [Comamonas testosteroni CNB-2]
669	gi|692354527|gb|KGG86185.1|	33	11222	5 (1)	1 (1)	0.31	hypothetical protein P245_20930 [Comamonas testosteroni]
670	gi|220712183|gb|EED67551.1|	33	69634	10 (2)	9 (2)	0.1	propionate/CoA ligase [Comamonas testosteroni KF-1]
671	gi|298718419|gb|EFI59402.1|	33	20588	3 (2)	2 (2)	0.35	NADPH-dependent FMN reductase [Comamonas testosteroni S44]
672	gi|371452825|gb|EHN65851.1|	33	35289	5 (2)	4 (1)	0.09	cytochrome C, class I [Comamonas testosteroni ATCC 11996]
673	gi|983024469|gb|KWT68753.1|	33	44346	6 (1)	4 (1)	0.07	Type I secretion outer membrane protein, TolC precursor [Comamonas testosteroni]
674	gi|220711610|gb|EED66978.1|	33	26593	1 (1)	1 (1)	0.13	Glutathione S-transferase domain protein [Comamonas testosteroni KF-1]
675	gi|220713800|gb|EED69168.1|	33	24927	9 (3)	7 (2)	0.29	protein of unknown function DUF47 [Comamonas testosteroni KF-1]
676	gi|949770656|ref|WP_057093851.1|	33	46778	4 (1)	4 (1)	0.07	spermidine synthase [Comamonas testosteroni]
677	gi|220714291|gb|EED69659.1|	33	41589	2 (1)	2 (1)	0.08	hypothetical protein CtesDRAFT_PD4607 [Comamonas testosteroni KF-1]
678	gi|220710775|gb|EED66143.1|	33	106460	6 (2)	6 (2)	0.06	Phosphoenolpyruvate carboxylase [Comamonas testosteroni KF-1]
679	gi|983022874|gb|KWT67207.1|	32	48974	15 (1)	9 (1)	0.07	Pyruvate kinase [Comamonas testosteroni]
680	gi|33564713|emb|CAE44037.1|	32	34032	2 (1)	2 (1)	0.1	putative exported protein [Bordetella pertussis Tohama I]
681	gi|220709837|gb|EED65205.1|	32	13253	9 (2)	9 (2)	0.58	ribosomal protein L14 [Comamonas testosteroni KF-1]
682	gi|220710702|gb|EED66070.1|	32	10440	7 (1)	6 (1)	0.33	ribosomal protein S20 [Comamonas testosteroni KF-1]
683	gi|298722890|gb|EFI63799.1|	32	38575	8 (1)	4 (1)	0.09	glycine betaine transporter periplasmic subunit [Comamonas testosteroni S44]
684	gi|692354981|gb|KGG86636.1|	32	40109	2 (1)	2 (1)	0.08	MFS transporter [Comamonas testosteroni]
685	gi|262207597|gb|ACY31695.1|	32	47965	2 (1)	1 (1)	0.07	Na+/H+ antiporter NhaA [Comamonas testosteroni CNB-2]
686	gi|298720931|gb|EFI61875.1|	32	61836	6 (1)	5 (1)	0.05	sulphate transporter [Comamonas testosteroni S44]
687	gi|743533734|ref|WP_039050596.1|	32	23850	9 (3)	6 (3)	0.48	ribosome silencing factor RsfS [Comamonas testosteroni]
688	gi|298720999|gb|EFI61943.1|	32	35886	7 (1)	6 (1)	0.09	arginine/ornithine transport system ATPase [Comamonas testosteroni S44]
689	gi|220711117|gb|EED66485.1|	32	19007	15 (1)	14 (1)	0.18	outer membrane chaperone Skp (OmpH) [Comamonas testosteroni KF-1]
690	gi|262210953|gb|ACY35051.1|	32	55872	5 (1)	4 (1)	0.06	AMP nucleosidase [Comamonas testosteroni CNB-2]
691	gi|220710578|gb|EED65946.1|	32	71251	5 (3)	4 (2)	0.09	heavy metal translocating P-type ATPase [Comamonas testosteroni KF-1]
692	gi|262207307|gb|ACY31405.1|	31	22200	8 (3)	6 (3)	0.52	cytochrome c, class I [Comamonas testosteroni CNB-2]
693	gi|262210939|gb|ACY35037.1|	31	36963	4 (2)	3 (2)	0.19	PhoH-like protein [Comamonas testosteroni CNB-2]
694	gi|672610644|gb|AIJ49615.1|	31	48565	10 (1)	9 (1)	0.07	beta alanine-pyruvate aminotransferase [Comamonas testosteroni TK102]
695	gi|262210741|gb|ACY34839.1|	31	11994	3 (2)	2 (2)	0.66	conserved hypothetical protein [Comamonas testosteroni CNB-2]
696	gi|262207772|gb|ACY31870.1|	31	18506	1 (1)	1 (1)	0.18	transferase hexapeptide protein [Comamonas testosteroni CNB-2]
697	gi|692392503|gb|KGH23269.1|	31	49857	3 (1)	3 (1)	0.07	FAD-dependent pyridine nucleotide-disulfide oxidoreductase [Comamonas testosteroni]
698	gi|220711545|gb|EED66913.1|	31	11240	3 (1)	2 (1)	0.31	protein of unknown function DUF74 [Comamonas testosteroni KF-1]
699	gi|220712793|gb|EED68161.1|	31	18303	8 (2)	7 (2)	0.4	protein of unknown function DUF520 [Comamonas testosteroni KF-1]
700	gi|692350139|gb|KGG81937.1|	31	41880	6 (1)	6 (1)	0.08	acyl-CoA dehydrogenase [Comamonas testosteroni]
701	gi|298720015|gb|EFI60973.1|	31	29409	3 (1)	2 (1)	0.11	GntR family transcriptional regulator [Comamonas testosteroni S44]
702	gi|692393515|gb|KGH24251.1|	31	66241	9 (1)	7 (1)	0.05	hypothetical protein P353_27400 [Comamonas testosteroni]
703	gi|736341780|ref|WP_034368010.1|	31	51744	6 (1)	4 (1)	0.06	mannose-1-phosphate guanylyltransferase/mannose-6-phosphate isomerase [Comamonas testosteroni]
704	gi|371453860|gb|EHN66871.1|	31	25862	4 (1)	3 (1)	0.13	glutathione S-transferase domain-containing protein [Comamonas testosteroni ATCC 11996]
705	gi|298718448|gb|EFI59429.1|	31	25310	3 (1)	3 (1)	0.13	2OG-Fe(II) oxygenase [Comamonas testosteroni S44]
706	gi|298721703|gb|EFI62635.1|	31	238276	5 (1)	5 (1)	0.01	bacteriophage protein [Comamonas testosteroni S44]
707	gi|298720158|gb|EFI61114.1|	30	43026	9 (1)	7 (1)	0.08	peptidase M16-like protein [Comamonas testosteroni S44]
708	gi|262210712|gb|ACY34810.1|	30	35744	2 (1)	2 (1)	0.09	hypothetical conserved protein [Comamonas testosteroni CNB-2]
709	gi|262209682|gb|ACY33780.1|	30	18090	3 (1)	2 (1)	0.19	regulator of ribonuclease activity A [Comamonas testosteroni CNB-2]
710	gi|220713929|gb|EED69297.1|	29	34894	5 (1)	5 (1)	0.1	conserved hypothetical protein [Comamonas testosteroni KF-1]
711	gi|33571729|emb|CAE41229.1|	29	34384	2 (1)	2 (1)	0.1	putative exported protein [Bordetella pertussis Tohama I]
712	gi|692355371|gb|KGG87014.1|	29	25123	2 (1)	2 (1)	0.13	signal peptide protein [Comamonas testosteroni]
713	gi|220710372|gb|EED65740.1|	29	41393	1 (1)	1 (1)	0.08	signal recognition particle-docking protein FtsY [Comamonas testosteroni KF-1]
714	gi|262209077|gb|ACY33175.1|	29	87840	8 (1)	6 (1)	0.04	hypothetical protein CtCNB1_2429 [Comamonas testosteroni CNB-2]
715	gi|220713085|gb|EED68453.1|	29	44460	5 (2)	5 (2)	0.15	Tol-Pal system beta propeller repeat protein TolB [Comamonas testosteroni KF-1]
716	gi|692356829|gb|KGG88457.1|	29	18731	4 (1)	1 (1)	0.18	shikimate kinase [Comamonas testosteroni]
717	gi|220713634|gb|EED69002.1|	29	17942	3 (1)	1 (1)	0.19	NADH-quinone oxidoreductase, B subunit [Comamonas testosteroni KF-1]
718	gi|220713533|gb|EED68901.1|	29	86429	8 (2)	7 (2)	0.08	DNA topoisomerase IV, A subunit [Comamonas testosteroni KF-1]
719	gi|736320984|ref|WP_034347917.1|	28	26765	4 (1)	3 (1)	0.12	ABC transporter ATP-binding protein [Comamonas testosteroni]
720	gi|262207059|gb|ACY31157.1|	28	14140	2 (1)	2 (1)	0.24	Glyoxalase/bleomycin resistance [Comamonas testosteroni CNB-2]
721	gi|814981596|gb|KKI11645.1|	28	139025	12 (1)	10 (1)	0.02	transcriptional regulator [Comamonas testosteroni]
722	gi|220710147|gb|EED65515.1|	28	42869	4 (1)	4 (1)	0.08	cobalamin synthesis protein P47K [Comamonas testosteroni KF-1]
723	gi|220713810|gb|EED69178.1|	28	34478	3 (1)	2 (1)	0.1	thioredoxin reductase [Comamonas testosteroni KF-1]
724	gi|692364547|gb|KGG96042.1|	28	48489	3 (1)	3 (1)	0.07	2-methylcitrate dehydratase [Comamonas testosteroni]
725	gi|220711843|gb|EED67211.1|	28	8320	2 (1)	2 (1)	0.42	hypothetical protein CtesDRAFT_PD2157 [Comamonas testosteroni KF-1]
726	gi|692355128|gb|KGG86778.1|	28	33168	6 (1)	5 (1)	0.1	hypothetical protein P609_10765 [Comamonas testosteroni]
727	gi|220714448|gb|EED69816.1|	28	8554	1 (1)	1 (1)	0.41	ATP synthase F0, C subunit [Comamonas testosteroni KF-1]
728	gi|692350836|gb|KGG82609.1|	28	55830	3 (1)	3 (1)	0.06	ABC transporter [Comamonas testosteroni]
729	gi|371450704|gb|EHN63747.1|	27	43250	3 (1)	3 (1)	0.08	gamma-glutamyl:cysteine ligase [Comamonas testosteroni ATCC 11996]
730	gi|220713616|gb|EED68984.1|	27	28378	5 (1)	5 (1)	0.12	ABC transporter related [Comamonas testosteroni KF-1]
731	gi|220714025|gb|EED69393.1|	27	14844	3 (1)	3 (1)	0.23	Phosphoribosyl-AMP cyclohydrolase [Comamonas testosteroni KF-1]
732	gi|262210354|gb|ACY34452.1|	27	12743	2 (1)	1 (1)	0.27	Transthyretin [Comamonas testosteroni CNB-2]
733	gi|262209917|gb|ACY34015.1|	27	41101	3 (1)	3 (1)	0.08	signal transduction histidine kinase, nitrogen [Comamonas testosteroni CNB-2]
734	gi|262209624|gb|ACY33722.1|	27	40101	15 (2)	7 (2)	0.17	FAD dependent oxidoreductase [Comamonas testosteroni CNB-2]
735	gi|915708986|ref|WP_050872121.1|	27	217724	26 (1)	18 (1)	0.01	alpha-2-macroglobulin [Comamonas testosteroni]
736	gi|371451181|gb|EHN64222.1|	26	39778	5 (1)	5 (1)	0.08	TRAP dicarboxylate transporter subunit DctP [Comamonas testosteroni ATCC 11996]
737	gi|929535707|ref|WP_054076000.1|	26	29235	6 (1)	5 (1)	0.11	hypothetical protein [Comamonas testosteroni]
738	gi|692398458|gb|KGH29019.1|	26	58470	8 (1)	7 (1)	0.06	poly(A) polymerase [Comamonas testosteroni]
739	gi|371454265|gb|EHN67269.1|	26	54564	15 (1)	12 (1)	0.06	carboxyl-terminal protease [Comamonas testosteroni ATCC 11996]
740	gi|371454511|gb|EHN67513.1|	26	43247	7 (1)	5 (1)	0.08	tryptophan synthase subunit beta [Comamonas testosteroni ATCC 11996]
741	gi|914783692|gb|KOC21014.1|	26	39760	7 (1)	5 (1)	0.08	S-(hydroxymethyl)glutathione dehydrogenase [Comamonas testosteroni]
742	gi|692399891|gb|KGH30440.1|	26	23150	8 (1)	4 (1)	0.14	hypothetical protein P353_09825 [Comamonas testosteroni]
743	gi|914790981|gb|KOC28268.1|	25	68641	7 (1)	5 (1)	0.05	NTPase KAP [Comamonas testosteroni]
744	gi|298720896|gb|EFI61840.1|	25	45932	2 (1)	2 (1)	0.07	hypothetical protein CTS44_09137 [Comamonas testosteroni S44]
745	gi|220714516|gb|EED69884.1|	25	25167	7 (1)	5 (1)	0.13	orotate phosphoribosyltransferase [Comamonas testosteroni KF-1]
746	gi|220714628|gb|EED69996.1|	25	34742	5 (1)	5 (1)	0.1	substrate-binding region of ABC-type glycine betaine transport system [Comamonas testosteroni KF-1]
747	gi|220711159|gb|EED66527.1|	25	12084	2 (1)	2 (1)	0.28	thioredoxin [Comamonas testosteroni KF-1]
748	gi|672609541|gb|AIJ48512.1|	25	27379	2 (1)	2 (1)	0.12	3-oxoacyl-ACP reductase [Comamonas testosteroni TK102]
749	gi|371451628|gb|EHN64665.1|	25	25352	5 (1)	2 (1)	0.13	hypothetical protein CTATCC11996_16649 [Comamonas testosteroni ATCC 11996]
750	gi|220712927|gb|EED68295.1|	25	21483	1 (1)	1 (1)	0.16	conserved hypothetical protein [Comamonas testosteroni KF-1]
751	gi|262209073|gb|ACY33171.1|	25	26466	3 (2)	2 (1)	0.27	FAD-binding oxidoreductase [Comamonas testosteroni CNB-2]
752	gi|298719922|gb|EFI60885.1|	25	22415	14 (1)	4 (1)	0.15	isochorismatase hydrolase [Comamonas testosteroni S44]
753	gi|757790376|ref|WP_043008134.1|	25	56768	13 (1)	10 (1)	0.06	23S rRNA pseudouridylate synthase B [Comamonas testosteroni]
754	gi|949766977|ref|WP_057091914.1|	25	26463	3 (1)	2 (1)	0.13	antirepressor [Comamonas testosteroni]
755	gi|692395628|gb|KGH26269.1|	25	71160	6 (1)	6 (1)	0.05	hypothetical protein P353_22325 [Comamonas testosteroni]
756	gi|262210182|gb|ACY34280.1|	25	40447	5 (1)	4 (1)	0.08	hemX [Comamonas testosteroni CNB-2]
757	gi|57116467|gb|AAW33709.1|	25	18668	3 (1)	2 (1)	0.18	Ctb1 [Comamonas testosteroni]
758	gi|220711623|gb|EED66991.1|	24	31445	7 (2)	5 (2)	0.22	phosphonate ABC transporter, periplasmic phosphonate-binding protein [Comamonas testosteroni KF-1]
759	gi|220714741|gb|EED70109.1|	24	45921	4 (1)	4 (1)	0.07	peptidase M20 [Comamonas testosteroni KF-1]
760	gi|298720625|gb|EFI61574.1|	24	28349	6 (1)	5 (1)	0.12	hypothetical protein CTS44_11761 [Comamonas testosteroni S44]
761	gi|757786129|ref|WP_043003967.1|	24	56973	13 (1)	8 (1)	0.06	nitric oxide reductase transcription regulator [Comamonas testosteroni]
762	gi|692395055|gb|KGH25725.1|	24	27512	3 (1)	3 (1)	0.12	L-aspartate dehydrogenase [Comamonas testosteroni]
763	gi|371453492|gb|EHN66505.1|	24	21455	3 (1)	1 (1)	0.16	hypothetical protein CTATCC11996_07073 [Comamonas testosteroni ATCC 11996]
764	gi|220714465|gb|EED69833.1|	24	7146	3 (1)	2 (1)	0.5	ribosomal protein L29 [Comamonas testosteroni KF-1]
765	gi|220710620|gb|EED65988.1|	24	81980	6 (1)	5 (1)	0.04	Malate dehydrogenase (oxaloacetate-decarboxylating) (NADP(+))., Phosphate acetyltransferase [Comamonas testosteroni KF-1]
766	gi|220714745|gb|EED70113.1|	24	28078	8 (1)	6 (1)	0.12	Cobyrinic acid ac-diamide synthase [Comamonas testosteroni KF-1]
767	gi|220710673|gb|EED66041.1|	23	10740	4 (1)	4 (1)	0.32	histone family protein nucleoid-structuring protein H-NS [Comamonas testosteroni KF-1]
768	gi|262210831|gb|ACY34929.1|	23	34842	5 (1)	3 (1)	0.1	transcriptional regulator, LysR family [Comamonas testosteroni CNB-2]
769	gi|692392546|gb|KGH23312.1|	23	31078	5 (1)	4 (1)	0.11	hypothetical protein P353_28115 [Comamonas testosteroni]
770	gi|220712411|gb|EED67779.1|	23	18929	2 (1)	1 (1)	0.18	Disulphide bond formation protein DsbB [Comamonas testosteroni KF-1]
771	gi|692399748|gb|KGH30298.1|	23	47334	5 (1)	4 (1)	0.07	fumarylacetoacetase [Comamonas testosteroni]
772	gi|289064154|gb|ADC80491.1|	23	5349	3 (1)	2 (1)	0.68	unknown [Comamonas testosteroni]
773	gi|262207306|gb|ACY31404.1|	23	25428	2 (1)	2 (1)	0.13	ferrous iron transport protein B [Comamonas testosteroni CNB-2]
774	gi|262208813|gb|ACY32911.1|	23	45049	13 (1)	5 (1)	0.07	High-affinity branched-chain amino acidtransport system permease protein livM [Comamonas testosteroni CNB-2]
775	gi|298720733|gb|EFI61680.1|	23	31006	5 (1)	3 (1)	0.11	enoyl-CoA hydratase [Comamonas testosteroni S44]
776	gi|949771122|ref|WP_057094173.1|	23	50482	6 (1)	4 (1)	0.07	oxidoreductase [Comamonas testosteroni]
777	gi|500251127|ref|WP_011911469.1|	23	15610	5 (1)	4 (1)	0.22	MULTISPECIES: osmotically inducible protein C [Proteobacteria]
778	gi|220710648|gb|EED66016.1|	23	34844	1 (1)	1 (1)	0.1	transcriptional regulator, LysR family [Comamonas testosteroni KF-1]
779	gi|262210068|gb|ACY34166.1|	23	14717	3 (1)	3 (1)	0.23	GreA/GreB family elongation factor [Comamonas testosteroni CNB-2]
780	gi|262207957|gb|ACY32055.1|	22	51146	5 (1)	5 (1)	0.06	aldehyde dehydrogenase [Comamonas testosteroni CNB-2]
781	gi|692354116|gb|KGG85780.1|	22	18858	6 (2)	5 (2)	0.39	membrane protein [Comamonas testosteroni]
782	gi|371451169|gb|EHN64210.1|	22	106411	6 (1)	6 (1)	0.03	phosphoenolpyruvate carboxylase [Comamonas testosteroni ATCC 11996]
783	gi|371449871|gb|EHN62934.1|	22	27555	8 (1)	2 (1)	0.12	flagellin domain-containing protein [Comamonas testosteroni ATCC 11996]
784	gi|262209553|gb|ACY33651.1|	22	22659	5 (1)	2 (1)	0.15	uracil phosphoribosyltransferase [Comamonas testosteroni CNB-2]
785	gi|298720650|gb|EFI61597.1|	22	17785	5 (1)	3 (1)	0.19	CheW protein [Comamonas testosteroni S44]
786	gi|692356765|gb|KGG88393.1|	22	92257	11 (2)	11 (2)	0.07	cyanophycin synthetase [Comamonas testosteroni]
787	gi|220711407|gb|EED66775.1|	22	34623	7 (1)	4 (1)	0.1	Pyridoxal-5'-phosphate-dependent protein beta subunit [Comamonas testosteroni KF-1]
788	gi|47531126|gb|AAT35226.1|	22	35334	5 (1)	2 (1)	0.09	2-aminophenol 1,6-dioxygenase beta subunit [Comamonas testosteroni]
789	gi|14861213|gb|AAK73569.1|AF305325_1	22	38697	4 (1)	4 (1)	0.09	PmdE [Comamonas testosteroni]
790	gi|220712764|gb|EED68132.1|	22	12801	2 (1)	2 (1)	0.27	MerR family transcriptional regulator [Comamonas testosteroni KF-1]
791	gi|914786632|gb|KOC23933.1|	21	113098	13 (1)	11 (1)	0.03	hypothetical protein GL58_02895 [Comamonas testosteroni]
792	gi|298720060|gb|EFI61017.1|	21	67674	8 (1)	7 (1)	0.05	preprotein translocase subunit SecD [Comamonas testosteroni S44]
793	gi|692356468|gb|KGG88100.1|	21	39666	10 (1)	9 (1)	0.08	chemotaxis protein, partial [Comamonas testosteroni]
794	gi|692362378|gb|KGG93929.1|	21	36396	5 (1)	3 (1)	0.09	(2Fe-2S)-binding protein [Comamonas testosteroni]
795	gi|298719764|gb|EFI60727.1|	21	15726	4 (1)	3 (1)	0.22	hypothetical protein CTS44_14923 [Comamonas testosteroni S44]
796	gi|262211329|gb|ACY35427.1|	21	17805	2 (1)	2 (1)	0.19	glutathione peroxidase [Comamonas testosteroni CNB-2]
797	gi|262208331|gb|ACY32429.1|	21	44789	4 (1)	4 (1)	0.07	Twin-arginine translocation pathway signal [Comamonas testosteroni CNB-2]
798	gi|220714224|gb|EED69592.1|	20	14260	2 (1)	2 (1)	0.24	ribosomal protein S9 [Comamonas testosteroni KF-1]
799	gi|262206995|gb|ACY31093.1|	20	51652	11 (1)	8 (1)	0.06	RND efflux system, outer membrane lipoprotein [Comamonas testosteroni CNB-2]
800	gi|220712091|gb|EED67459.1|	20	25616	2 (1)	2 (1)	0.13	two component heavy metal response transcriptional regulator, winged helix family [Comamonas testosteroni KF-1]
801	gi|371450687|gb|EHN63730.1|	20	49551	5 (1)	4 (1)	0.07	phosphomannomutase [Comamonas testosteroni ATCC 11996]
802	gi|262211152|gb|ACY35250.1|	20	26870	5 (1)	5 (1)	0.12	monosaccharide transporter [Comamonas testosteroni CNB-2]
803	gi|298722605|gb|EFI63524.1|	20	56546	3 (1)	2 (1)	0.06	Rhomboid-like protein [Comamonas testosteroni S44]
804	gi|220714715|gb|EED70083.1|	20	68258	8 (1)	6 (1)	0.05	Phosphoenolpyruvate carboxykinase (GTP) [Comamonas testosteroni KF-1]
805	gi|692372134|gb|KGH03433.1|	19	3694	3 (1)	2 (1)	1.03	hypothetical protein P368_24700 [Comamonas testosteroni]
806	gi|220713841|gb|EED69209.1|	19	53285	1 (1)	1 (1)	0.06	protein of unknown function DUF112 transmembrane [Comamonas testosteroni KF-1]
807	gi|692398529|gb|KGH29090.1|	19	63329	8 (1)	3 (1)	0.05	ABC transporter ATP-binding protein [Comamonas testosteroni]
808	gi|692357982|gb|KGG89595.1|	19	35299	1 (1)	1 (1)	0.09	ABC transporter permease [Comamonas testosteroni]
809	gi|220713267|gb|EED68635.1|	19	46964	3 (1)	3 (1)	0.07	nicotinate phosphoribosyltransferase [Comamonas testosteroni KF-1]
810	gi|517871994|ref|WP_019042202.1|	19	45379	2 (1)	2 (1)	0.07	MFS transporter [Comamonas testosteroni]
811	gi|262210145|gb|ACY34243.1|	19	14794	3 (1)	2 (1)	0.23	conserved hypothetical protein [Comamonas testosteroni CNB-2]
812	gi|220712334|gb|EED67702.1|	19	41912	5 (1)	4 (1)	0.08	AFG1-family ATPase [Comamonas testosteroni KF-1]
813	gi|220713446|gb|EED68814.1|	18	46322	4 (1)	4 (1)	0.07	ATP-dependent Clp protease, ATP-binding subunit ClpX [Comamonas testosteroni KF-1]
814	gi|21264407|sp|Q44257.2|CBAB_COMTE	18	35160	1 (1)	1 (1)	0.09	RecName: Full=3-chlorobenzoate-3,4-dioxygenase reductase subunit
815	gi|917488922|ref|WP_052095339.1|	18	69115	7 (1)	5 (1)	0.05	MULTISPECIES: iron transporter [Comamonas]
816	gi|692396145|gb|KGH26775.1|	18	57690	4 (1)	4 (1)	0.06	FAD-dependent oxidoreductase [Comamonas testosteroni]
817	gi|220711955|gb|EED67323.1|	17	44264	1 (1)	1 (1)	0.07	aminotransferase class I and II [Comamonas testosteroni KF-1]
818	gi|692356991|gb|KGG88619.1|	17	33325	8 (1)	5 (1)	0.1	hypothetical protein P369_17605 [Comamonas testosteroni]
819	gi|1172799|sp|P80466.1|Q2OG_COMTE	17	1154	16 (1)	11 (1)	4.25	RecName: Full=Quinoline 2-oxidoreductase gamma chain
820	gi|220714455|gb|EED69823.1|	17	64988	5 (1)	5 (1)	0.05	phosphoenolpyruvate-protein phosphotransferase [Comamonas testosteroni KF-1]
821	gi|220712913|gb|EED68281.1|	16	30662	4 (1)	4 (1)	0.11	transcriptional regulator, IclR family [Comamonas testosteroni KF-1]
822	gi|262206936|gb|ACY31034.1|	16	33043	4 (1)	4 (1)	0.1	putative periplasmic protein [Comamonas testosteroni CNB-2]
823	gi|672608813|gb|AIJ47784.1|	16	32884	6 (1)	5 (1)	0.1	hypothetical protein O987_18375 [Comamonas testosteroni TK102]
824	gi|371452406|gb|EHN65435.1|	15	34349	13 (1)	9 (1)	0.1	Twin-arginine translocation pathway signal [Comamonas testosteroni ATCC 11996]
825	gi|298722260|gb|EFI63182.1|	15	104938	3 (1)	3 (1)	0.03	virulence sensor protein BvgS [Comamonas testosteroni S44]
826	gi|262207244|gb|ACY31342.1|	14	19584	8 (1)	2 (1)	0.17	molybdenum ABC transporter ATP-binding protein [Comamonas testosteroni CNB-2]
827	gi|757785847|ref|WP_043003688.1|	14	24428	7 (1)	5 (1)	0.14	cytochrome c [Comamonas testosteroni]
